# Supplementary material for: 1,2-Bis(undecyl­sulfan­yl)benzene
Source: Acta Crystallogr Sect E Struct Rep Online. 2008 May 21;64(Pt 6):o1119. doi: 10.1107/S1600536808014712 (PMC2961508; doi:10.1107/S1600536808014712)
Supplement: Supplementary file 1 [file e-64-o1119-sup1.cif]

##############################################################################
###                                                                        ###
###        Electronic paper (Acta Crystallographica Section E)             ###
###                                                                        ###
##############################################################################
#                                                                            #
# This CIF contains the data in a paper accepted for publication in Acta     #
# Crystallographica Section E. It conforms to the requirements of Notes      #
# for Authors for Section E, and has been peer reviewed under the auspices   #
# of the IUCr Commission on Journals.                                        #
#                                                                            #
# Full details of the Crystallographic Information File format               #
# are given in the paper "The Crystallographic Information File (CIF):       #
# a New Standard Archive File for Crystallography" by S. R. Hall, F. H.      #
# Allen and I. D. Brown [Acta Cryst. (1991), A47, 655-685].                  #
#                                                                            #
# The current version of the core CIF dictionary is obtainable from          #
# ftp://ftp.iucr.org/pub/cif_core.dic. The current version number is 2.4.    #
#                                                                            #
# Software is freely available for graphical display of the structure(s) in  #
# this CIF.  For information consult the CIF home page http://www.iucr.org/  #
# cif/home.html                                                              #
#                                                                            #
# This file may be used for bona fide research purposes within the           #
# scientific community so long as proper attribution is given to the journal # 
# article from which it was obtained.                                        #
#                                                                            #
##############################################################################
                                             
data_global
_audit_creation_method
                  'from SHELXL97 and KenX, based on form.cif supplied from IUCr'
_journal_date_recd_electronic     2008-05-04
_journal_date_accepted     2008-05-15
_journal_name_full     'Acta Crystallographica, Section E'
_journal_year     2008
_journal_volume     64
_journal_issue      6
_journal_page_first     o1119
_journal_page_last     o1119
_journal_paper_category     QO
_journal_coeditor_code     CI2597
_publ_contact_author_name     'Etsuko tomiyama'
_publ_contact_author_address
;
    Department of Chemistry
    Faculty of Science
    Tokyo University of Science
    Kagurazaka 1-3, Shinjuku-ku
    Tokyo 162-8601, Japan
;
_publ_contact_author_email     j1306709@ed.kagu.tus.ac.jp
_publ_contact_author_fax     '81 3 5261 4631'
_publ_contact_author_phone     '81 3 3260 4272'
_publ_section_title
;
1,2-Bis(undecylsulfanyl)benzene
;
loop_
    _publ_author_name
    _publ_author_address
    'Tomiyama, Etsuko'
;
    Department of Chemistry
    Faculty of Science
    Tokyo University of Science
    Kagurazaka 1-3, Shinjuku-ku
    Tokyo 162-8601, Japan
;
    'Miyamura, Kazuo'
;
    Department of Chemistry
    Faculty of Science
    Tokyo University of Science
    Kagurazaka 1-3, Shinjuku-ku
    Tokyo 162-8601, Japan
;
data_I
_chemical_name_systematic
;
1,2-Bis(undecylsulfanyl)benzene
;
_chemical_name_common     ?
_chemical_formula_moiety     'C28 H50 S2'
_chemical_formula_sum     'C28 H50 S2'
_chemical_formula_structural     ?
_chemical_formula_analytical     ?
_chemical_formula_iupac     'C28 H50 S2'
_chemical_formula_weight     450.80
_symmetry_cell_setting     'Monoclinic'
_symmetry_space_group_name_H-M     'P 21/c'
_symmetry_space_group_name_Hall     '-P 2ybc'
loop_
    _symmetry_equiv_pos_as_xyz
    'x, y, z'
    '-x, y+1/2, -z+1/2'
    '-x, -y, -z'
    'x, -y-1/2, z-1/2'
_cell_length_a     5.4024(10)
_cell_length_b     16.863(3)
_cell_length_c     29.611(5)
_cell_angle_alpha     90.00
_cell_angle_beta     91.245(3)
_cell_angle_gamma     90.00
_cell_volume     2696.9(8)
_cell_formula_units_Z     4
_cell_measurement_reflns_used     3006
_cell_measurement_theta_min     2.41
_cell_measurement_theta_max     27.74
_cell_measurement_temperature     100.0(10)
_exptl_crystal_description     Needle
_exptl_crystal_colour     white
_exptl_crystal_size_max     0.55
_exptl_crystal_size_mid     0.11
_exptl_crystal_size_min     0.10
_exptl_crystal_size_rad     ?
_exptl_crystal_density_diffrn     1.110
_exptl_crystal_density_meas     ?
_exptl_crystal_density_method     'not measured'
_exptl_crystal_F_000     1000
loop_
    _exptl_crystal_face_index_h
    _exptl_crystal_face_index_k
    _exptl_crystal_face_index_l
    _exptl_crystal_face_perp_dist
    -4.00 1.00 4.00 0.3380
    4.00 -1.00 -4.00 0.2090
    0.00 0.00 1.00 0.0650
    0.00 1.00 -2.00 0.0150
    0.00 -4.00 -5.00 0.0300
_exptl_absorpt_coefficient_mu     0.210
_exptl_absorpt_correction_type     analytical
_exptl_absorpt_process_details     '(XPREP; Bruker 2000)'
_exptl_absorpt_correction_T_min     0.90137
_exptl_absorpt_correction_T_max     0.99087
_exptl_special_details
;
The first 50 frames were rescanned at the end of data collection to evaluate any
possible decay phenomenon. Since it was judged to be negligible, no decay
correction was applied to the data.
;
_diffrn_ambient_temperature     100.0(10)
_diffrn_radiation_type     MoK\a
_diffrn_radiation_wavelength     0.71073
_diffrn_radiation_source     'fine-focus sealed tube'
_diffrn_radiation_monochromator     graphite
_diffrn_measurement_device     'Bruker SMART APEX CCD-detector'
_diffrn_measurement_method     \w
_diffrn_detector_area_resol_mean     8.366
_diffrn_reflns_number     15683
_diffrn_reflns_av_R_equivalents     0.0862
_diffrn_reflns_av_sigmaI/netI     0.0996
_diffrn_reflns_theta_min     3.01
_diffrn_reflns_theta_max     27.47
_diffrn_reflns_theta_full     25.00
_diffrn_measured_fraction_theta_max     0.970
_diffrn_measured_fraction_theta_full     0.997
_diffrn_reflns_limit_h_min     -6
_diffrn_reflns_limit_h_max     5
_diffrn_reflns_limit_k_min     -21
_diffrn_reflns_limit_k_max     21
_diffrn_reflns_limit_l_min     -24
_diffrn_reflns_limit_l_max     37
_diffrn_standards_number     50
_diffrn_standards_interval_count     ?
_diffrn_standards_interval_time     330
_diffrn_standards_decay_%     'no decay, variation 0.055'
loop_
    _diffrn_standard_refln_index_h
    _diffrn_standard_refln_index_k
    _diffrn_standard_refln_index_l
    -1 0 0
    -1 0 -2
    -1 -1 4
    -1 1 -8
    -2 0 -4
    -2 0 -6
    -2 0 -8
    -2 0 -10
    -2 -1 2
    -2 -1 0
    -2 -2 3
    -2 -3 7
    -3 -1 -1
    -3 -1 -3
    -3 -1 -5
    -3 -1 -10
    -3 -1 -12
    -3 -1 -14
    -3 -1 -16
    -3 -1 -17
    -3 -2 3
    -3 -2 1
    -3 -2 -4
    -3 -2 -5
    -3 -2 -11
    -3 -2 -13
    -3 -2 -15
    -3 -2 -16
    -3 -3 6
    -3 -3 4
    -3 -3 3
    -3 -3 2
    -3 -3 1
    -4 -2 -7
    -4 -2 -9
    -4 -2 -10
    -4 -3 2
    -4 -3 0
    -4 -3 -2
    -4 -3 -3
    -4 -3 -5
    -4 -3 -11
    -4 -4 6
    -4 -4 5
    -4 -4 -1
    -4 -4 -11
    -4 -5 6
    -4 -6 6
    -4 -7 6
    -5 -5 -5
_refine_special_details
;
Refinement of <i>F</i>^2^ against ALL reflections. The weighted <i>R</i>-factor
<i>wR</i> and goodness of fit <i>S</i> are based on <i>F</i>^2^, conventional
<i>R</i>-factors <i>R</i> are based on <i>F</i>, with <i>F</i> set to zero for
negative <i>F</i>^2^. The threshold expression of <i>F</i>^2^ >
\s(<i>F</i>^2^) is used only for calculating <i>R</i>-factors(gt) <i>etc</i>.
and is not relevant to the choice of reflections for refinement.
<i>R</i>-factors based on <i>F</i>^2^ are statistically about twice as large
as those based on <i>F</i>, and <i>R</i>- factors based on ALL data will be
even larger.
;
_reflns_number_total     5958
_reflns_number_gt     4452
_reflns_threshold_expression     I>2\s(I)
_refine_ls_structure_factor_coef     Fsqd
_refine_ls_matrix_type     full
_refine_ls_R_factor_all     0.1182
_refine_ls_R_factor_gt     0.0875
_refine_ls_wR_factor_gt     0.1908
_refine_ls_wR_factor_ref     0.2046
_refine_ls_goodness_of_fit_ref     1.135
_refine_ls_restrained_S_all     1.135
_refine_ls_number_reflns     5958
_refine_ls_number_parameters     273
_refine_ls_number_restraints     0
_refine_ls_hydrogen_treatment     constr
_refine_ls_weighting_scheme     calc
_refine_ls_weighting_details
                 'calc w=1/[\s^2^(Fo^2^)+(0.0976P)^2^] where P=(Fo^2^+2Fc^2^)/3'
_atom_sites_solution_hydrogens     geom
_atom_sites_solution_primary     direct
_atom_sites_solution_secondary     difmap
_refine_ls_shift/su_max     0.001
_refine_ls_shift/su_mean     0.000
_refine_diff_density_max     0.754
_refine_diff_density_min     -0.550
_refine_ls_extinction_method     none
_refine_ls_extinction_coef     'not refined'
_refine_ls_extinction_expression     not_defined
loop_
    _atom_type_symbol
    _atom_type_description
    _atom_type_scat_dispersion_real
    _atom_type_scat_dispersion_imag
    _atom_type_scat_source
    'C' 'C' 0.0033 0.0016
                         'International Tables Vol C Tables 4.2.6.8 and 6.1.1.4'
    'H' 'H' 0.0000 0.0000
                         'International Tables Vol C Tables 4.2.6.8 and 6.1.1.4'
    'S' 'S' 0.1246 0.1234
                         'International Tables Vol C Tables 4.2.6.8 and 6.1.1.4'
_computing_data_collection     'SMART (Bruker, 2001)'
_computing_cell_refinement     'SAINT (Bruker, 2001)'
_computing_data_reduction     'SAINT (Bruker, 2001)'
_computing_structure_solution     'SHELXS97 (Sheldrick, 2008)'
_computing_structure_refinement     'SHELXL97 (Sheldrick, 2008)'
_computing_molecular_graphics
;
ORTEPIII (Burnett & Johnson, 1996) and Mercury (Macrae <i>et al.</i>,
2006)
;
_computing_publication_material
;
SHELXL97 (Sheldrick, 2008), <i>KENX</i> (Sakai, 2002), ORTEPIII
(Burnett &
Johnson, 1996) and Mercury (Macrae <i>et al.</i>,  2006)
;
loop_
    _atom_site_type_symbol
    _atom_site_label
    _atom_site_fract_x
    _atom_site_fract_y
    _atom_site_fract_z
    _atom_site_U_iso_or_equiv
    _atom_site_adp_type
    _atom_site_calc_flag
    _atom_site_refinement_flags
    _atom_site_occupancy
    _atom_site_disorder_assembly
    _atom_site_disorder_group
    C C1 0.3636(6) 0.23339(18) 0.47850(11) 0.0143(7) Uani d . 1 . .
    C C2 0.3445(6) 0.31584(19) 0.47775(11) 0.0177(7) Uani d . 1 . .
    H H2 0.2129 0.3404 0.4611 0.021 Uiso calc R 1 . .
    C C3 0.5152(6) 0.36204(19) 0.50091(12) 0.0206(8) Uani d . 1 . .
    H H3 0.5028 0.4182 0.4998 0.025 Uiso calc R 1 . .
    C C4 0.7044(6) 0.3267(2) 0.52580(11) 0.0196(7) Uani d . 1 . .
    H H4 0.8218 0.3588 0.5417 0.024 Uiso calc R 1 . .
    C C5 0.7236(6) 0.24514(19) 0.52766(11) 0.0172(7) Uani d . 1 . .
    H H5 0.8540 0.2213 0.5449 0.021 Uiso calc R 1 . .
    C C6 0.5529(6) 0.19786(18) 0.50448(10) 0.0126(6) Uani d . 1 . .
    C C7 -0.0418(6) 0.23663(19) 0.41612(11) 0.0161(7) Uani d . 1 . .
    H H7A -0.1406 0.2689 0.4370 0.019 Uiso calc R 1 . .
    H H7B 0.0570 0.2729 0.3973 0.019 Uiso calc R 1 . .
    C C8 -0.2111(6) 0.18638(19) 0.38639(11) 0.0156(7) Uani d . 1 . .
    H H8A -0.3070 0.1502 0.4057 0.019 Uiso calc R 1 . .
    H H8B -0.1091 0.1534 0.3663 0.019 Uiso calc R 1 . .
    C C9 -0.3894(6) 0.23563(19) 0.35769(11) 0.0160(7) Uani d . 1 . .
    H H9A -0.4946 0.2674 0.3778 0.019 Uiso calc R 1 . .
    H H9B -0.2933 0.2730 0.3391 0.019 Uiso calc R 1 . .
    C C10 -0.5543(6) 0.18594(19) 0.32679(11) 0.0166(7) Uani d . 1 . .
    H H10A -0.6531 0.1496 0.3455 0.020 Uiso calc R 1 . .
    H H10B -0.4486 0.1531 0.3073 0.020 Uiso calc R 1 . .
    C C11 -0.7305(6) 0.23463(19) 0.29673(11) 0.0165(7) Uani d . 1 . .
    H H11A -0.8384 0.2668 0.3162 0.020 Uiso calc R 1 . .
    H H11B -0.6320 0.2716 0.2784 0.020 Uiso calc R 1 . .
    C C12 -0.8924(6) 0.1844(2) 0.26526(11) 0.0175(7) Uani d . 1 . .
    H H12A -0.7845 0.1524 0.2458 0.021 Uiso calc R 1 . .
    H H12B -0.9904 0.1473 0.2836 0.021 Uiso calc R 1 . .
    C C13 -1.0683(6) 0.23277(19) 0.23545(11) 0.0171(7) Uani d . 1 . .
    H H13A -1.1768 0.2645 0.2550 0.021 Uiso calc R 1 . .
    H H13B -0.9702 0.2702 0.2173 0.021 Uiso calc R 1 . .
    C C14 -1.2293(6) 0.18315(19) 0.20373(11) 0.0167(7) Uani d . 1 . .
    H H14A -1.3252 0.1451 0.2219 0.020 Uiso calc R 1 . .
    H H14B -1.1208 0.1521 0.1838 0.020 Uiso calc R 1 . .
    C C15 -1.4082(6) 0.2314(2) 0.17450(11) 0.0174(7) Uani d . 1 . .
    H H15A -1.3129 0.2701 0.1567 0.021 Uiso calc R 1 . .
    H H15B -1.5193 0.2616 0.1943 0.021 Uiso calc R 1 . .
    C C16 -1.5645(6) 0.1807(2) 0.14234(11) 0.0203(8) Uani d . 1 . .
    H H16A -1.6564 0.1411 0.1601 0.024 Uiso calc R 1 . .
    H H16B -1.4533 0.1514 0.1221 0.024 Uiso calc R 1 . .
    C C17 -1.7491(7) 0.2284(2) 0.11360(12) 0.0247(8) Uani d . 1 . .
    H H17A -1.8648 0.2558 0.1333 0.037 Uiso calc R 1 . .
    H H17B -1.8413 0.1926 0.0933 0.037 Uiso calc R 1 . .
    H H17C -1.6598 0.2675 0.0957 0.037 Uiso calc R 1 . .
    C C18 0.8229(6) 0.06584(19) 0.53962(10) 0.0147(7) Uani d . 1 . .
    H H18A 0.8749 0.0117 0.5311 0.018 Uiso calc R 1 . .
    H H18B 0.9610 0.1021 0.5327 0.018 Uiso calc R 1 . .
    C C19 0.7839(6) 0.06751(19) 0.58997(11) 0.0151(7) Uani d . 1 . .
    H H19A 0.6565 0.0280 0.5979 0.018 Uiso calc R 1 . .
    H H19B 0.7241 0.1206 0.5990 0.018 Uiso calc R 1 . .
    C C20 1.0263(6) 0.04874(19) 0.61545(11) 0.0169(7) Uani d . 1 . .
    H H20A 1.0864 -0.0037 0.6055 0.020 Uiso calc R 1 . .
    H H20B 1.1518 0.0886 0.6071 0.020 Uiso calc R 1 . .
    C C21 1.0057(6) 0.04781(19) 0.66646(11) 0.0182(7) Uani d . 1 . .
    H H21A 0.9020 0.0022 0.6753 0.022 Uiso calc R 1 . .
    H H21B 0.9214 0.0969 0.6762 0.022 Uiso calc R 1 . .
    C C22 1.2558(6) 0.0419(2) 0.69080(11) 0.0172(7) Uani d . 1 . .
    H H22A 1.3383 -0.0074 0.6811 0.021 Uiso calc R 1 . .
    H H22B 1.3597 0.0870 0.6813 0.021 Uiso calc R 1 . .
    C C23 1.2446(6) 0.04204(19) 0.74200(11) 0.0190(7) Uani d . 1 . .
    H H23A 1.1481 -0.0046 0.7517 0.023 Uiso calc R 1 . .
    H H23B 1.1555 0.0902 0.7518 0.023 Uiso calc R 1 . .
    C C24 1.4977(6) 0.0400(2) 0.76552(11) 0.0182(7) Uani d . 1 . .
    H H24A 1.5864 -0.0082 0.7558 0.022 Uiso calc R 1 . .
    H H24B 1.5943 0.0865 0.7556 0.022 Uiso calc R 1 . .
    C C25 1.4887(6) 0.0404(2) 0.81672(11) 0.0188(7) Uani d . 1 . .
    H H25A 1.3865 -0.0049 0.8266 0.023 Uiso calc R 1 . .
    H H25B 1.4065 0.0897 0.8266 0.023 Uiso calc R 1 . .
    C C26 1.7422(6) 0.0350(2) 0.83994(11) 0.0194(7) Uani d . 1 . .
    H H26A 1.8269 -0.0133 0.8292 0.023 Uiso calc R 1 . .
    H H26B 1.8421 0.0813 0.8309 0.023 Uiso calc R 1 . .
    C C27 1.7338(7) 0.0323(2) 0.89105(12) 0.0243(8) Uani d . 1 . .
    H H27A 1.6665 0.0831 0.9022 0.029 Uiso calc R 1 . .
    H H27B 1.6197 -0.0105 0.9001 0.029 Uiso calc R 1 . .
    C C28 1.9854(7) 0.0181(2) 0.91318(13) 0.0298(9) Uani d . 1 . .
    H H28A 2.0508 -0.0330 0.9031 0.045 Uiso calc R 1 . .
    H H28B 1.9693 0.0176 0.9461 0.045 Uiso calc R 1 . .
    H H28C 2.0989 0.0606 0.9046 0.045 Uiso calc R 1 . .
    S S1 0.16106(14) 0.17012(5) 0.44775(3) 0.0151(2) Uani d . 1 . .
    S S2 0.55814(15) 0.09312(5) 0.50441(3) 0.0171(2) Uani d . 1 . .
loop_
    _atom_site_aniso_label
    _atom_site_aniso_U_11
    _atom_site_aniso_U_22
    _atom_site_aniso_U_33
    _atom_site_aniso_U_12
    _atom_site_aniso_U_13
    _atom_site_aniso_U_23
    C1 0.0147(16) 0.0167(16) 0.0114(17) -0.0035(13) -0.0017(12) 0.0033(13)
    C2 0.0188(17) 0.0186(17) 0.0156(18) 0.0018(14) -0.0028(13) 0.0007(14)
    C3 0.0254(18) 0.0135(17) 0.0228(19) 0.0004(14) -0.0050(14) -0.0015(14)
    C4 0.0227(17) 0.0221(18) 0.0137(17) -0.0030(14) -0.0066(13) -0.0013(14)
    C5 0.0180(17) 0.0187(17) 0.0149(17) 0.0012(13) -0.0027(13) 0.0018(13)
    C6 0.0147(15) 0.0123(15) 0.0109(16) -0.0034(12) -0.0017(12) 0.0021(12)
    C7 0.0131(16) 0.0191(17) 0.0160(18) 0.0021(13) -0.0040(12) 0.0025(13)
    C8 0.0166(16) 0.0161(16) 0.0139(17) 0.0007(13) -0.0045(13) -0.0011(13)
    C9 0.0153(16) 0.0156(16) 0.0169(18) 0.0011(13) -0.0027(13) 0.0024(13)
    C10 0.0137(16) 0.0195(17) 0.0163(18) 0.0010(13) -0.0050(13) -0.0014(13)
    C11 0.0141(16) 0.0189(17) 0.0163(18) -0.0008(13) -0.0022(13) 0.0003(13)
    C12 0.0157(16) 0.0210(18) 0.0157(18) -0.0016(13) -0.0041(13) 0.0011(14)
    C13 0.0144(16) 0.0204(17) 0.0164(18) -0.0026(13) -0.0041(13) 0.0013(14)
    C14 0.0155(16) 0.0190(17) 0.0155(18) -0.0002(13) -0.0038(13) 0.0006(13)
    C15 0.0155(16) 0.0211(17) 0.0153(18) -0.0014(13) -0.0058(13) 0.0030(13)
    C16 0.0206(17) 0.0234(18) 0.0165(18) -0.0009(14) -0.0083(14) 0.0005(14)
    C17 0.0254(19) 0.029(2) 0.0190(19) 0.0005(15) -0.0125(15) 0.0036(15)
    C18 0.0125(15) 0.0175(16) 0.0139(17) -0.0016(13) -0.0055(12) 0.0001(13)
    C19 0.0159(16) 0.0152(16) 0.0141(17) 0.0024(13) -0.0033(12) 0.0016(13)
    C20 0.0173(16) 0.0176(17) 0.0157(18) 0.0003(13) -0.0054(13) -0.0002(13)
    C21 0.0222(17) 0.0167(17) 0.0154(18) 0.0014(14) -0.0043(14) 0.0030(13)
    C22 0.0204(17) 0.0181(17) 0.0128(17) 0.0009(13) -0.0070(13) -0.0017(13)
    C23 0.0228(18) 0.0155(16) 0.0184(19) 0.0007(14) -0.0061(14) 0.0017(13)
    C24 0.0208(17) 0.0181(17) 0.0153(18) 0.0010(14) -0.0071(13) 0.0001(13)
    C25 0.0218(18) 0.0183(17) 0.0160(18) 0.0014(14) -0.0052(14) 0.0020(13)
    C26 0.0244(18) 0.0154(16) 0.0180(19) 0.0018(14) -0.0090(14) -0.0032(14)
    C27 0.030(2) 0.0217(18) 0.020(2) 0.0010(15) -0.0054(15) 0.0003(15)
    C28 0.039(2) 0.029(2) 0.020(2) 0.0013(17) -0.0158(17) 0.0016(16)
    S1 0.0137(4) 0.0177(4) 0.0135(4) -0.0001(3) -0.0076(3) 0.0013(3)
    S2 0.0189(4) 0.0147(4) 0.0173(5) -0.0011(3) -0.0110(3) 0.0021(3)
_geom_special_details
;
All e.s.d.'s (except the e.s.d. in the dihedral angle between two l.s. planes)
are estimated using the full covariance matrix. The cell e.s.d.'s are taken
into account individually in the estimation of e.s.d.'s in distances, angles
and torsion angles; correlations between e.s.d.'s in cell parameters are only
used when they are defined by crystal symmetry. An approximate (isotropic)
treatment of cell e.s.d.'s is used for estimating e.s.d.'s involving l.s.
planes.
Mean-plane data from final <i>SHELXL</i> refinement run:-
Least-squares planes (<i>x</i>,<i>y</i>,<i>z</i> in crystal coordinates) and
deviations from them (* indicates atom used to define plane)
- 3.2338 (0.0068) <i>x</i> - 0.2627 (0.0262) <i>y</i> + 24.0951 (0.0272)
<i>z</i> = 10.3067 (0.0188)
* -0.0131 (0.0025) C1 * 0.0083 (0.0027) C2 * 0.0004 (0.0029) C3 * -0.0044
(0.0028) C4 * -0.0004 (0.0026) C5 * 0.0092 (0.0026) C6
Rms deviation of fitted atoms = 0.0076
1.5719 (0.0210) <i>x</i> + 16.1263 (0.0188) <i>y</i> + 0.6605 (0.0846) <i>z</i>
= 2.7127 (0.0343)
Angle to previous plane (with approximate e.s.d.) = 80.44 (0.21)
* 0.0000 (0.0001) S2 * 0.0000 (0.0000) C18 * 0.0000 (0.0000) C19
Rms deviation of fitted atoms = 0.0000
;
loop_
    _geom_bond_atom_site_label_1
    _geom_bond_atom_site_label_2
    _geom_bond_site_symmetry_2
    _geom_bond_distance
    _geom_bond_publ_flag
    C1 C2 . 1.394(4) ?
    C1 C6 . 1.401(4) ?
    C1 S1 . 1.767(3) ?
    C2 C3 . 1.379(4) ?
    C2 H2 . 0.95 ?
    C3 C4 . 1.382(4) ?
    C3 H3 . 0.95 ?
    C4 C5 . 1.381(4) ?
    C4 H4 . 0.95 ?
    C5 C6 . 1.389(4) ?
    C5 H5 . 0.95 ?
    C6 S2 . 1.766(3) ?
    C7 C8 . 1.515(4) ?
    C7 S1 . 1.814(3) ?
    C7 H7A . 0.99 ?
    C7 H7B . 0.99 ?
    C8 C9 . 1.518(4) ?
    C8 H8A . 0.99 ?
    C8 H8B . 0.99 ?
    C9 C10 . 1.516(4) ?
    C9 H9A . 0.99 ?
    C9 H9B . 0.99 ?
    C10 C11 . 1.528(4) ?
    C10 H10A . 0.99 ?
    C10 H10B . 0.99 ?
    C11 C12 . 1.521(4) ?
    C11 H11A . 0.99 ?
    C11 H11B . 0.99 ?
    C12 C13 . 1.520(4) ?
    C12 H12A . 0.99 ?
    C12 H12B . 0.99 ?
    C13 C14 . 1.517(4) ?
    C13 H13A . 0.99 ?
    C13 H13B . 0.99 ?
    C14 C15 . 1.519(4) ?
    C14 H14A . 0.99 ?
    C14 H14B . 0.99 ?
    C15 C16 . 1.522(4) ?
    C15 H15A . 0.99 ?
    C15 H15B . 0.99 ?
    C16 C17 . 1.526(4) ?
    C16 H16A . 0.99 ?
    C16 H16B . 0.99 ?
    C17 H17A . 0.98 ?
    C17 H17B . 0.98 ?
    C17 H17C . 0.98 ?
    C18 C19 . 1.511(4) ?
    C18 S2 . 1.811(3) ?
    C18 H18A . 0.99 ?
    C18 H18B . 0.99 ?
    C19 C20 . 1.530(4) ?
    C19 H19A . 0.99 ?
    C19 H19B . 0.99 ?
    C20 C21 . 1.517(4) ?
    C20 H20A . 0.99 ?
    C20 H20B . 0.99 ?
    C21 C22 . 1.521(4) ?
    C21 H21A . 0.99 ?
    C21 H21B . 0.99 ?
    C22 C23 . 1.519(5) ?
    C22 H22A . 0.99 ?
    C22 H22B . 0.99 ?
    C23 C24 . 1.522(4) ?
    C23 H23A . 0.99 ?
    C23 H23B . 0.99 ?
    C24 C25 . 1.518(4) ?
    C24 H24A . 0.99 ?
    C24 H24B . 0.99 ?
    C25 C26 . 1.521(4) ?
    C25 H25A . 0.99 ?
    C25 H25B . 0.99 ?
    C26 C27 . 1.516(5) ?
    C26 H26A . 0.99 ?
    C26 H26B . 0.99 ?
    C27 C28 . 1.516(5) ?
    C27 H27A . 0.99 ?
    C27 H27B . 0.99 ?
    C28 H28A . 0.98 ?
    C28 H28B . 0.98 ?
    C28 H28C . 0.98 ?
loop_
    _geom_contact_atom_site_label_1
    _geom_contact_atom_site_label_2
    _geom_contact_distance
    _geom_contact_site_symmetry_2
    _geom_contact_publ_flag
    S2 S2 3.2134(18) 3_656 ?
loop_
    _geom_angle_atom_site_label_1
    _geom_angle_atom_site_label_2
    _geom_angle_atom_site_label_3
    _geom_angle_site_symmetry_1
    _geom_angle_site_symmetry_3
    _geom_angle
    _geom_angle_publ_flag
    C2 C1 C6 . . 119.2(3) ?
    C2 C1 S1 . . 123.3(2) ?
    C6 C1 S1 . . 117.5(2) ?
    C3 C2 C1 . . 120.5(3) ?
    C3 C2 H2 . . 119.8 ?
    C1 C2 H2 . . 119.8 ?
    C2 C3 C4 . . 120.1(3) ?
    C2 C3 H3 . . 120.0 ?
    C4 C3 H3 . . 120.0 ?
    C5 C4 C3 . . 120.3(3) ?
    C5 C4 H4 . . 119.9 ?
    C3 C4 H4 . . 119.9 ?
    C4 C5 C6 . . 120.3(3) ?
    C4 C5 H5 . . 119.9 ?
    C6 C5 H5 . . 119.9 ?
    C5 C6 C1 . . 119.6(3) ?
    C5 C6 S2 . . 124.3(2) ?
    C1 C6 S2 . . 116.0(2) ?
    C8 C7 S1 . . 107.7(2) ?
    C8 C7 H7A . . 110.2 ?
    S1 C7 H7A . . 110.2 ?
    C8 C7 H7B . . 110.2 ?
    S1 C7 H7B . . 110.2 ?
    H7A C7 H7B . . 108.5 ?
    C7 C8 C9 . . 112.8(3) ?
    C7 C8 H8A . . 109.0 ?
    C9 C8 H8A . . 109.0 ?
    C7 C8 H8B . . 109.0 ?
    C9 C8 H8B . . 109.0 ?
    H8A C8 H8B . . 107.8 ?
    C10 C9 C8 . . 113.1(3) ?
    C10 C9 H9A . . 108.9 ?
    C8 C9 H9A . . 108.9 ?
    C10 C9 H9B . . 108.9 ?
    C8 C9 H9B . . 108.9 ?
    H9A C9 H9B . . 107.8 ?
    C9 C10 C11 . . 113.9(3) ?
    C9 C10 H10A . . 108.8 ?
    C11 C10 H10A . . 108.8 ?
    C9 C10 H10B . . 108.8 ?
    C11 C10 H10B . . 108.8 ?
    H10A C10 H10B . . 107.7 ?
    C12 C11 C10 . . 113.6(3) ?
    C12 C11 H11A . . 108.8 ?
    C10 C11 H11A . . 108.8 ?
    C12 C11 H11B . . 108.8 ?
    C10 C11 H11B . . 108.8 ?
    H11A C11 H11B . . 107.7 ?
    C13 C12 C11 . . 113.7(3) ?
    C13 C12 H12A . . 108.8 ?
    C11 C12 H12A . . 108.8 ?
    C13 C12 H12B . . 108.8 ?
    C11 C12 H12B . . 108.8 ?
    H12A C12 H12B . . 107.7 ?
    C14 C13 C12 . . 114.0(3) ?
    C14 C13 H13A . . 108.8 ?
    C12 C13 H13A . . 108.8 ?
    C14 C13 H13B . . 108.8 ?
    C12 C13 H13B . . 108.8 ?
    H13A C13 H13B . . 107.7 ?
    C13 C14 C15 . . 114.0(3) ?
    C13 C14 H14A . . 108.8 ?
    C15 C14 H14A . . 108.8 ?
    C13 C14 H14B . . 108.8 ?
    C15 C14 H14B . . 108.8 ?
    H14A C14 H14B . . 107.7 ?
    C14 C15 C16 . . 113.2(3) ?
    C14 C15 H15A . . 108.9 ?
    C16 C15 H15A . . 108.9 ?
    C14 C15 H15B . . 108.9 ?
    C16 C15 H15B . . 108.9 ?
    H15A C15 H15B . . 107.8 ?
    C15 C16 C17 . . 113.6(3) ?
    C15 C16 H16A . . 108.9 ?
    C17 C16 H16A . . 108.9 ?
    C15 C16 H16B . . 108.9 ?
    C17 C16 H16B . . 108.9 ?
    H16A C16 H16B . . 107.7 ?
    C16 C17 H17A . . 109.5 ?
    C16 C17 H17B . . 109.5 ?
    H17A C17 H17B . . 109.5 ?
    C16 C17 H17C . . 109.5 ?
    H17A C17 H17C . . 109.5 ?
    H17B C17 H17C . . 109.5 ?
    C19 C18 S2 . . 116.0(2) ?
    C19 C18 H18A . . 108.3 ?
    S2 C18 H18A . . 108.3 ?
    C19 C18 H18B . . 108.3 ?
    S2 C18 H18B . . 108.3 ?
    H18A C18 H18B . . 107.4 ?
    C18 C19 C20 . . 110.3(3) ?
    C18 C19 H19A . . 109.6 ?
    C20 C19 H19A . . 109.6 ?
    C18 C19 H19B . . 109.6 ?
    C20 C19 H19B . . 109.6 ?
    H19A C19 H19B . . 108.1 ?
    C21 C20 C19 . . 114.3(3) ?
    C21 C20 H20A . . 108.7 ?
    C19 C20 H20A . . 108.7 ?
    C21 C20 H20B . . 108.7 ?
    C19 C20 H20B . . 108.7 ?
    H20A C20 H20B . . 107.6 ?
    C20 C21 C22 . . 112.9(3) ?
    C20 C21 H21A . . 109.0 ?
    C22 C21 H21A . . 109.0 ?
    C20 C21 H21B . . 109.0 ?
    C22 C21 H21B . . 109.0 ?
    H21A C21 H21B . . 107.8 ?
    C23 C22 C21 . . 114.7(3) ?
    C23 C22 H22A . . 108.6 ?
    C21 C22 H22A . . 108.6 ?
    C23 C22 H22B . . 108.6 ?
    C21 C22 H22B . . 108.6 ?
    H22A C22 H22B . . 107.6 ?
    C22 C23 C24 . . 113.7(3) ?
    C22 C23 H23A . . 108.8 ?
    C24 C23 H23A . . 108.8 ?
    C22 C23 H23B . . 108.8 ?
    C24 C23 H23B . . 108.8 ?
    H23A C23 H23B . . 107.7 ?
    C25 C24 C23 . . 114.1(3) ?
    C25 C24 H24A . . 108.7 ?
    C23 C24 H24A . . 108.7 ?
    C25 C24 H24B . . 108.7 ?
    C23 C24 H24B . . 108.7 ?
    H24A C24 H24B . . 107.6 ?
    C24 C25 C26 . . 113.8(3) ?
    C24 C25 H25A . . 108.8 ?
    C26 C25 H25A . . 108.8 ?
    C24 C25 H25B . . 108.8 ?
    C26 C25 H25B . . 108.8 ?
    H25A C25 H25B . . 107.7 ?
    C27 C26 C25 . . 114.0(3) ?
    C27 C26 H26A . . 108.8 ?
    C25 C26 H26A . . 108.8 ?
    C27 C26 H26B . . 108.8 ?
    C25 C26 H26B . . 108.8 ?
    H26A C26 H26B . . 107.6 ?
    C28 C27 C26 . . 113.0(3) ?
    C28 C27 H27A . . 109.0 ?
    C26 C27 H27A . . 109.0 ?
    C28 C27 H27B . . 109.0 ?
    C26 C27 H27B . . 109.0 ?
    H27A C27 H27B . . 107.8 ?
    C27 C28 H28A . . 109.5 ?
    C27 C28 H28B . . 109.5 ?
    H28A C28 H28B . . 109.5 ?
    C27 C28 H28C . . 109.5 ?
    H28A C28 H28C . . 109.5 ?
    H28B C28 H28C . . 109.5 ?
    C1 S1 C7 . . 104.66(15) ?
    C6 S2 C18 . . 105.42(15) ?
loop_
    _geom_torsion_atom_site_label_1
    _geom_torsion_atom_site_label_2
    _geom_torsion_atom_site_label_3
    _geom_torsion_atom_site_label_4
    _geom_torsion_site_symmetry_1
    _geom_torsion_site_symmetry_2
    _geom_torsion_site_symmetry_3
    _geom_torsion_site_symmetry_4
    _geom_torsion
    _geom_torsion_publ_flag
    C6 C1 C2 C3 . . . . 2.4(5) ?
    S1 C1 C2 C3 . . . . -177.1(3) ?
    C1 C2 C3 C4 . . . . -1.2(5) ?
    C2 C3 C4 C5 . . . . -0.1(5) ?
    C3 C4 C5 C6 . . . . 0.1(5) ?
    C4 C5 C6 C1 . . . . 1.2(5) ?
    C4 C5 C6 S2 . . . . -179.9(3) ?
    C2 C1 C6 C5 . . . . -2.4(5) ?
    S1 C1 C6 C5 . . . . 177.1(3) ?
    C2 C1 C6 S2 . . . . 178.6(3) ?
    S1 C1 C6 S2 . . . . -1.9(4) ?
    S1 C7 C8 C9 . . . . -179.5(2) ?
    C7 C8 C9 C10 . . . . 178.3(3) ?
    C8 C9 C10 C11 . . . . -178.5(3) ?
    C9 C10 C11 C12 . . . . 179.0(3) ?
    C10 C11 C12 C13 . . . . 179.8(3) ?
    C11 C12 C13 C14 . . . . 179.6(3) ?
    C12 C13 C14 C15 . . . . 179.0(3) ?
    C13 C14 C15 C16 . . . . 179.0(3) ?
    C14 C15 C16 C17 . . . . 178.6(3) ?
    S2 C18 C19 C20 . . . . -176.2(2) ?
    C18 C19 C20 C21 . . . . -179.2(3) ?
    C19 C20 C21 C22 . . . . -171.0(3) ?
    C20 C21 C22 C23 . . . . 179.1(3) ?
    C21 C22 C23 C24 . . . . -177.3(3) ?
    C22 C23 C24 C25 . . . . 179.8(3) ?
    C23 C24 C25 C26 . . . . 177.6(3) ?
    C24 C25 C26 C27 . . . . -177.9(3) ?
    C25 C26 C27 C28 . . . . 173.9(3) ?
    C2 C1 S1 C7 . . . . 3.0(3) ?
    C6 C1 S1 C7 . . . . -176.4(3) ?
    C8 C7 S1 C1 . . . . 176.4(2) ?
    C5 C6 S2 C18 . . . . 0.0(3) ?
    C1 C6 S2 C18 . . . . 179.0(3) ?
    C19 C18 S2 C6 . . . . 80.8(3) ?
loop_
    _geom_hbond_atom_site_label_D
    _geom_hbond_atom_site_label_H
    _geom_hbond_atom_site_label_A
    _geom_hbond_site_symmetry_A
    _geom_hbond_distance_DH
    _geom_hbond_distance_HA
    _geom_hbond_distance_DA
    _geom_hbond_angle_DHA
    _geom_hbond_publ_flag
    C18 H18B S1 1_655 0.99 2.99 3.749(4) 134 yes
    C7 H7A Cg1 1_455 0.99 2.67 3.567(16) 151 yes
