# Supplementary material for: 1,2-Bis(undecyl­sulfan­yl)benzene
Source: Acta Crystallogr Sect E Struct Rep Online. 2008 May 21;64(Pt 6):o1119. doi: 10.1107/S1600536808014712 (PMC2961508; doi:10.1107/S1600536808014712)
Supplement: Supplementary file 2 [file e-64-o1119-Isup2.hkl]

# 
# h,k,l, Fc-squared, Fo-squared, sigma(Fo-squared) and status flag 
# 
data_I
_shelx_title ' 11dithiole0 in P2(1)/c' 
_shelx_refln_list_code          4 
_shelx_F_calc_maximum      441.66 
_exptl_crystal_F_000      1000.00 
_reflns_d_resolution_high  0.7705 
 
loop_ 
 _symmetry_equiv_pos_as_xyz 
 'x, y, z' 
 '-x, y+1/2, -z+1/2' 
 '-x, -y, -z' 
 'x, -y-1/2, z-1/2' 
 
_cell_length_a     5.4024 
_cell_length_b    16.8631 
_cell_length_c    29.6108 
_cell_angle_alpha  90.000 
_cell_angle_beta   91.245 
_cell_angle_gamma  90.000 
 
_shelx_F_squared_multiplier     1.000 
 
loop_ 
 _refln_index_h 
 _refln_index_k 
 _refln_index_l 
 _refln_F_squared_calc 
 _refln_F_squared_meas 
 _refln_F_squared_sigma 
 _refln_observed_status 
   1   0   0     4509.29     3909.49     53.92 o 
   2   0   0        7.98       12.52     18.43 o 
   3   0   0     1984.97     1543.33     85.46 o 
   4   0   0     2091.05     1783.92    108.32 o 
   5   0   0      435.81      419.39     76.45 o 
   6   0   0       50.10       18.80     45.18 o 
   1   1   0       68.10       57.97     12.24 o 
   2   1   0      992.72      819.57     31.57 o 
   3   1   0      105.06      110.87     23.97 o 
   4   1   0        0.94        6.70     19.14 o 
   5   1   0     2220.89     1821.44     88.31 o 
   6   1   0       79.63       81.20     37.22 o 
   1   2   0     1525.84     1573.10    235.41 o 
   2   2   0     1481.52     1501.40    164.13 o 
   3   2   0       18.62       57.59     16.95 o 
   4   2   0     2383.51     1978.18     81.06 o 
   5   2   0        0.41       16.73     30.83 o 
   6   2   0      122.13      144.19     43.80 o 
   1   3   0     1866.60     2059.60    164.54 o 
   2   3   0      469.35      470.28     52.90 o 
   3   3   0        0.84       24.85     14.29 o 
   4   3   0     1335.33     1070.23     50.89 o 
   5   3   0        1.30       32.06     23.92 o 
   6   3   0      454.10      484.22     65.60 o 
   0   4   0    25042.59    25574.37   1004.75 o 
   1   4   0     1585.21     1620.81     78.89 o 
   2   4   0      356.19      432.23     63.31 o 
   3   4   0     3829.17     4037.34    426.54 o 
   4   4   0      678.56      610.71     41.71 o 
   5   4   0        3.39       52.00     27.08 o 
   6   4   0      338.60      320.71     86.88 o 
   1   5   0     2098.09     2083.16    120.33 o 
   2   5   0      738.69      889.98    135.54 o 
   3   5   0     1614.89     1620.28    120.92 o 
   4   5   0      758.07      607.88     41.78 o 
   5   5   0      299.62      277.61     39.13 o 
   6   5   0        0.08       46.26     32.16 o 
   0   6   0       68.55       86.09     21.25 o 
   1   6   0     1148.32     1112.55     30.96 o 
   2   6   0      855.32      901.96     60.89 o 
   3   6   0     1142.79     1245.18     70.19 o 
   4   6   0      203.99      225.29     40.75 o 
   5   6   0       79.74       68.86     23.87 o 
   6   6   0      905.08      906.69     73.35 o 
   1   7   0     1206.09     1187.11     62.25 o 
   2   7   0       15.45       37.32     14.13 o 
   3   7   0     6151.98     6594.25    472.97 o 
   4   7   0     1139.32     1145.60     69.37 o 
   5   7   0       26.99       34.86     21.82 o 
   6   7   0      216.65      205.80     48.17 o 
   0   8   0     4514.78     4660.94    150.48 o 
   1   8   0       43.57       73.45     15.89 o 
   2   8   0      496.38      520.89     27.63 o 
   3   8   0     2642.35     2547.57    196.79 o 
   4   8   0       52.88      120.84     35.42 o 
   5   8   0      274.11      223.38     36.63 o 
   6   8   0      194.41      236.35     40.77 o 
   1   9   0       27.15       74.48     17.15 o 
   2   9   0      117.57      132.07     19.48 o 
   3   9   0      262.90      410.42     48.40 o 
   4   9   0     1128.98     1182.60     71.89 o 
   5   9   0      342.18      391.32     78.18 o 
   6   9   0        1.18       38.47     31.54 o 
   0  10   0     2766.53     2531.13     79.39 o 
   1  10   0     1311.37     1159.85     42.13 o 
   2  10   0      906.41      842.60     36.88 o 
   3  10   0      262.49      298.71     46.80 o 
   4  10   0      805.27      717.33     62.94 o 
   5  10   0       36.93       81.99     40.06 o 
   6  10   0      217.29      142.13     34.11 o 
   1  11   0       55.06       72.02     19.60 o 
   2  11   0       76.09      109.51     21.91 o 
   3  11   0       11.82      244.78     53.19 o 
   4  11   0      135.80      137.36     44.47 o 
   5  11   0       37.95       40.02     70.40 o 
   6  11   0       81.33       58.99     47.72 o 
   0  12   0     1962.43     1562.19     71.23 o 
   1  12   0        2.33       18.86     18.43 o 
   2  12   0      171.88      218.10     28.22 o 
   3  12   0      345.15      388.13     53.72 o 
   4  12   0     1845.26     1603.75     91.37 o 
   5  12   0      198.92      193.38     48.72 o 
   1  13   0        7.09       16.67     19.12 o 
   2  13   0     1170.42     1065.10     46.31 o 
   3  13   0        1.27       76.87     37.01 o 
   4  13   0      333.45      299.97     55.42 o 
   5  13   0     1673.06     1439.20    138.51 o 
   0  14   0     7169.94     5756.89    408.88 o 
   1  14   0       74.71       78.73     24.38 o 
   2  14   0      149.63      165.68     34.43 o 
   3  14   0       48.14      120.57     42.26 o 
   4  14   0      260.19      276.64     55.61 o 
   5  14   0       20.79       41.44     67.48 o 
   1  15   0      168.12      192.46     29.72 o 
   2  15   0       45.06      110.33     31.94 o 
   3  15   0     1190.26     1167.11    117.48 o 
   4  15   0      151.30      207.49     50.73 o 
   5  15   0       43.80       14.47     63.48 o 
   0  16   0       58.35       78.10     35.53 o 
   1  16   0      426.42      465.64     40.19 o 
   2  16   0      245.99      248.06     41.99 o 
   3  16   0       11.15       32.93     38.44 o 
   4  16   0       65.20       68.71     43.67 o 
   1  17   0      719.75      674.48     45.23 o 
   2  17   0      603.38      625.61     57.99 o 
   3  17   0      640.47      524.74     98.27 o 
   4  17   0       74.56       22.47     46.72 o 
   0  18   0       16.24      309.16     79.41 o 
   1  18   0     1070.19      854.62     50.25 o 
   2  18   0      149.38      237.35     59.95 o 
   3  18   0        0.25      124.13     53.56 o 
   1  19   0      210.56      262.77     43.14 o 
   2  19   0       40.21       60.17     42.37 o 
   3  19   0      266.68      245.50     62.88 o 
   0  20   0      130.58      225.15     48.69 o 
   1  20   0      188.62      243.87     41.83 o 
   2  20   0      749.16      607.16     78.79 o 
   1  21   0      105.32      208.03     43.87 o 
  -6   1   1       82.54       43.55     34.15 o 
  -5   1   1     1162.19      961.56     66.66 o 
  -4   1   1       28.92       15.50     20.57 o 
  -3   1   1     1693.20     1414.92     58.12 o 
  -2   1   1       24.28       20.93     11.80 o 
  -1   1   1      324.91      323.23     48.17 o 
   1   1   1      728.77      687.02     28.21 o 
   2   1   1      137.87      125.36     17.09 o 
   3   1   1      967.42      841.40     38.43 o 
   4   1   1      422.42      320.75     41.74 o 
   5   1   1      336.68      338.23     49.80 o 
   6   1   1       32.56       17.70     33.14 o 
  -6   2   1       25.17       40.98     32.13 o 
  -5   2   1      786.91      745.93     59.20 o 
  -4   2   1        0.00       24.73     19.34 o 
  -3   2   1     1856.33     1528.46     49.93 o 
  -2   2   1     1912.56     1954.74    232.92 o 
  -1   2   1       28.01       34.28     11.41 o 
   1   2   1        4.82        2.23      6.15 o 
   2   2   1     2897.31     2841.29    321.85 o 
   3   2   1      155.72      156.39     22.90 o 
   4   2   1     2116.55     1715.61     75.92 o 
   5   2   1     1221.78     1070.81     69.82 o 
   6   2   1       60.06       89.99     50.06 o 
  -6   3   1      602.40      616.51     70.65 o 
  -5   3   1      202.77      231.34     43.70 o 
  -4   3   1        6.44       17.80     15.83 o 
  -3   3   1     3215.30     2772.00     66.29 o 
  -2   3   1       12.45       17.97     15.25 o 
  -1   3   1      422.37      515.07     28.13 o 
   0   3   1     2576.59     2475.71     78.11 o 
   1   3   1     1041.02     1114.03     62.31 o 
   2   3   1      102.66      135.79     22.86 o 
   3   3   1      316.46      275.53     27.87 o 
   4   3   1      472.18      435.93     38.75 o 
   5   3   1      156.64      164.62     39.39 o 
   6   3   1       75.40       36.24     33.25 o 
  -6   4   1      549.38      551.42     76.49 o 
  -5   4   1       84.31      138.18     34.89 o 
  -4   4   1      100.96       88.34     22.84 o 
  -3   4   1       79.68      145.67     27.84 o 
  -2   4   1      273.08      329.34     40.45 o 
  -1   4   1     1182.28     1294.72    101.87 o 
   0   4   1    79727.35    81073.89   1950.50 o 
   1   4   1     1060.84     1110.33     57.27 o 
   2   4   1     1282.19     1469.52    149.75 o 
   3   4   1     1835.64     1667.62    220.37 o 
   4   4   1     6244.12     4896.29    103.41 o 
   5   4   1      623.27      616.80     61.60 o 
   6   4   1       27.61       53.14     33.82 o 
  -6   5   1     1259.45     1198.49     83.34 o 
  -5   5   1        2.94       13.70     20.73 o 
  -4   5   1      234.54      225.84     31.63 o 
  -3   5   1      719.96      833.53     49.90 o 
  -2   5   1      135.11      134.51     24.71 o 
  -1   5   1      951.03     1013.58     60.49 o 
   0   5   1     2118.99     2087.58     36.93 o 
   1   5   1     1071.86     1046.68     46.42 o 
   2   5   1       67.25       97.27     22.92 o 
   3   5   1       96.70      113.86     26.91 o 
   4   5   1      411.18      346.19     36.87 o 
   5   5   1       17.32       42.29     22.01 o 
   6   5   1       10.02       45.26     31.03 o 
  -6   6   1      382.82      462.79     62.74 o 
  -5   6   1      185.42      184.67     33.01 o 
  -4   6   1      789.77      796.69     80.07 o 
  -3   6   1       15.41       30.22     20.26 o 
  -2   6   1       85.25      136.80     25.99 o 
  -1   6   1        0.14        2.78     10.28 o 
   0   6   1     2332.51     2361.41     67.16 o 
   1   6   1        7.93       15.59     11.25 o 
   2   6   1       44.15       63.75     12.85 o 
   3   6   1       20.39       25.19     20.81 o 
   4   6   1     2202.78     2105.23    210.65 o 
   5   6   1        0.28       31.52     21.13 o 
   6   6   1      109.73      132.85     41.40 o 
  -6   7   1       47.46       54.90     31.30 o 
  -5   7   1      170.13      142.82     31.10 o 
  -4   7   1      485.03      564.44     55.89 o 
  -3   7   1      222.76      348.95     53.82 o 
  -2   7   1      987.99     1069.93     39.50 o 
  -1   7   1      702.59      693.37     38.29 o 
   0   7   1     7127.89     7226.24     98.91 o 
   1   7   1      849.02      806.94     28.92 o 
   2   7   1      907.25      946.74     47.48 o 
   3   7   1      397.58      434.82     45.13 o 
   4   7   1      219.78      216.31     40.43 o 
   5   7   1       99.96       97.03     28.65 o 
   6   7   1      180.49      181.01     38.64 o 
  -6   8   1       17.22       42.04     28.66 o 
  -5   8   1      821.02      720.58     54.24 o 
  -4   8   1     4551.00     4333.49    388.09 o 
  -3   8   1       11.53       35.17     17.69 o 
  -2   8   1       19.02       27.99     15.83 o 
  -1   8   1     4989.45     5114.86    212.06 o 
   0   8   1     2539.38     2652.18     58.18 o 
   1   8   1     3068.31     3026.71    124.66 o 
   2   8   1      151.40      173.52     19.48 o 
   3   8   1      948.47      958.40    103.82 o 
   4   8   1       29.61       46.10     25.67 o 
   5   8   1      401.94      360.92     44.75 o 
   6   8   1      923.81      826.84     64.20 o 
  -6   9   1      360.69      395.54     50.78 o 
  -5   9   1     1029.10      817.53    113.27 o 
  -4   9   1       73.46       81.98     32.31 o 
  -3   9   1     4727.95     4951.15    327.56 o 
  -2   9   1      723.41      743.04     42.05 o 
  -1   9   1     4253.30     4135.55    102.27 o 
   0   9   1       54.85       43.70     15.50 o 
   1   9   1     3568.92     3366.10    100.15 o 
   2   9   1      293.55      265.95     24.09 o 
   3   9   1       25.13       48.78     28.66 o 
   4   9   1      262.35      347.45     51.07 o 
   5   9   1       39.97       33.15     38.05 o 
   6   9   1      445.19      391.09     51.47 o 
  -6  10   1        0.04       17.84     24.37 o 
  -5  10   1      630.18      598.54    121.05 o 
  -4  10   1      496.99      474.42     57.85 o 
  -3  10   1      946.71      985.91    105.32 o 
  -2  10   1      910.46      946.49     60.90 o 
  -1  10   1       15.67       52.09     17.18 o 
   0  10   1     1270.59     1148.34     40.26 o 
   1  10   1        0.22       25.98     15.32 o 
   2  10   1     1568.73     1461.34     45.65 o 
   3  10   1      316.02      318.72     48.07 o 
   4  10   1       90.71      108.93     36.84 o 
   5  10   1      177.69      240.36     50.40 o 
   6  10   1      167.98      109.02     32.54 o 
  -6  11   1        8.19       26.84     29.19 o 
  -5  11   1       36.97       55.20     34.07 o 
  -4  11   1       77.22      103.15     35.95 o 
  -3  11   1    12025.85    11931.66    891.97 o 
  -2  11   1      136.29      176.11     28.36 o 
  -1  11   1     1333.41     1221.15     43.56 o 
   0  11   1     1239.99     1059.80     40.74 o 
   1  11   1      541.83      506.92     32.20 o 
   2  11   1      358.98      397.77     31.29 o 
   3  11   1      323.54      331.78     82.71 o 
   4  11   1        7.90       56.80     35.27 o 
   5  11   1       67.14       46.33     34.55 o 
  -5  12   1        1.82        8.66     32.16 o 
  -4  12   1      154.96      118.25     40.25 o 
  -3  12   1     2906.12     2706.17    294.38 o 
  -2  12   1     1229.24     1227.64     47.05 o 
  -1  12   1      190.02      221.56     26.94 o 
   0  12   1        0.29       78.97     21.55 o 
   1  12   1        1.87       23.52     18.37 o 
   2  12   1     1528.55     1399.56     49.49 o 
   3  12   1       88.00      125.46     40.89 o 
   4  12   1      136.99      159.61     43.80 o 
   5  12   1      161.45      117.23     86.81 o 
  -5  13   1        3.62       45.78     35.88 o 
  -4  13   1       34.04       29.28     36.33 o 
  -3  13   1     1693.83     1446.06    140.60 o 
  -2  13   1      473.67      532.91     39.72 o 
  -1  13   1      290.25      286.29     31.27 o 
   0  13   1      679.09      629.93     37.89 o 
   1  13   1       42.67       37.60     20.37 o 
   2  13   1       35.56       92.62     29.85 o 
   3  13   1     1328.07     1196.45     83.10 o 
   4  13   1      200.04      247.70     50.58 o 
   5  13   1       13.68      114.27     50.89 o 
  -5  14   1      677.05      674.68     79.72 o 
  -4  14   1       41.42       44.86     39.50 o 
  -3  14   1       50.41       76.32     36.89 o 
  -2  14   1      383.65      430.12     42.89 o 
  -1  14   1      351.36      373.59     35.27 o 
   0  14   1     1146.05     1111.21     58.65 o 
   1  14   1      120.49       94.32     25.91 o 
   2  14   1      277.15      322.76     42.29 o 
   3  14   1      526.86      572.60    100.56 o 
   4  14   1       47.88       76.79     39.66 o 
   5  14   1     1194.50     1082.24     88.65 o 
  -5  15   1      119.34      209.17     79.59 o 
  -4  15   1      271.70      312.08     76.57 o 
  -3  15   1       70.95      169.62     67.40 o 
  -2  15   1      241.36      248.42     71.70 o 
  -1  15   1       79.55      100.45     25.75 o 
   0  15   1      762.69      671.35     41.96 o 
   1  15   1       13.47       52.22     22.87 o 
   2  15   1      564.01      565.74     52.99 o 
   3  15   1      794.37      851.57     93.68 o 
   4  15   1      261.72      287.69     86.70 o 
   5  15   1        4.87       49.69     63.54 o 
  -4  16   1     1123.99      941.44     91.29 o 
  -3  16   1        2.52       14.41     37.28 o 
  -2  16   1       38.46      114.41     44.15 o 
  -1  16   1      919.75      842.22     46.86 o 
   0  16   1      102.22      153.70     29.17 o 
   1  16   1      518.61      500.30     41.17 o 
   2  16   1      316.62      321.56     48.70 o 
   3  16   1        1.01        6.79     36.36 o 
   4  16   1       15.92       43.44     42.04 o 
  -4  17   1       38.76       40.77     46.62 o 
  -3  17   1        0.06       60.95     52.06 o 
  -2  17   1      577.90      504.20     94.87 o 
  -1  17   1     1004.56      942.48     50.40 o 
   0  17   1      229.78      266.95     34.51 o 
   1  17   1     1095.16      992.15     71.64 o 
   2  17   1      199.24      307.46     45.52 o 
   3  17   1       86.31      191.25     50.08 o 
   4  17   1      110.82      142.36     54.50 o 
  -3  18   1      286.79      236.33     81.72 o 
  -2  18   1      111.72      204.58     49.89 o 
  -1  18   1      118.31      140.95     33.53 o 
   0  18   1     3137.72     2383.87    106.14 o 
   1  18   1       14.35      132.86     38.42 o 
   2  18   1      181.52      203.89     42.02 o 
   3  18   1      651.63      587.18     75.09 o 
  -3  19   1       34.07      133.41     51.23 o 
  -2  19   1       25.08       63.41     40.08 o 
  -1  19   1        9.32      164.10     30.30 o 
   0  19   1       94.98      130.29     30.02 o 
   1  19   1       30.59       93.36     33.99 o 
   2  19   1       53.44       97.28     44.47 o 
   3  19   1        9.48       44.81     74.80 o 
  -2  20   1       59.58      182.26     64.85 o 
  -1  20   1        1.11      127.37     34.24 o 
   0  20   1       40.10      114.79     29.01 o 
   1  20   1      140.68      276.47     44.92 o 
   2  20   1        0.97       86.65     47.38 o 
  -1  21   1        0.12      100.42     38.88 o 
   0  21   1      249.08      267.24     38.40 o 
   1  21   1      821.27      719.38     66.81 o 
  -6   0   2     1860.22     1394.67    123.27 o 
  -5   0   2     2099.64     1691.12    119.82 o 
  -4   0   2       24.40       28.92     29.62 o 
  -3   0   2     1219.32      950.83     67.60 o 
  -2   0   2      125.96      104.77     26.76 o 
  -1   0   2      888.18      821.66     36.69 o 
   1   0   2     2321.97     2063.13    182.67 o 
   2   0   2      461.67      411.65     25.15 o 
   3   0   2       38.32        7.53     23.33 o 
   4   0   2     2784.37     2326.17    123.44 o 
   5   0   2      152.78      118.70     45.41 o 
   6   0   2      237.84      281.52     77.73 o 
  -6   1   2     2185.15     1976.63    103.34 o 
  -5   1   2     2006.09     1628.75     83.44 o 
  -4   1   2      110.79      102.26     28.22 o 
  -3   1   2      186.81      196.51     28.17 o 
  -2   1   2     1153.68      918.35     32.44 o 
  -1   1   2        0.91        5.79      9.27 o 
   1   1   2     1012.98      968.39     34.67 o 
   2   1   2      523.54      437.31     29.00 o 
   3   1   2      147.69      141.99     21.86 o 
   4   1   2      568.22      607.22     53.08 o 
   5   1   2     2641.81     2224.97     98.08 o 
   6   1   2      251.98      212.65     50.47 o 
  -6   2   2     1201.03     1071.56     78.78 o 
  -5   2   2      147.92      169.04     38.06 o 
  -4   2   2        0.31        6.27     19.34 o 
  -3   2   2      170.34      208.68     24.85 o 
  -2   2   2      901.89      762.13     44.52 o 
  -1   2   2     7667.61     8613.89    688.83 o 
   1   2   2        0.17        1.82      6.13 o 
   2   2   2     1357.52     1442.21     88.47 o 
   3   2   2      165.86      153.68     22.27 o 
   4   2   2      476.72      473.65     40.02 o 
   5   2   2       56.85       60.74     30.21 o 
   6   2   2      131.93      116.20     43.68 o 
  -6   3   2      180.37      161.09     43.68 o 
  -5   3   2      855.45      807.44     61.46 o 
  -4   3   2     1301.24     1109.94     50.48 o 
  -3   3   2     1987.55     1591.11     51.03 o 
  -2   3   2      145.82      147.50     22.72 o 
  -1   3   2    12011.80    14563.32   1424.83 o 
   0   3   2     2526.78     2365.93     60.66 o 
   1   3   2       87.40      114.36      9.01 o 
   2   3   2     1773.28     1947.23    144.96 o 
   3   3   2      553.88      487.53     54.96 o 
   4   3   2     1159.24      923.67     48.59 o 
   5   3   2       56.62       57.25     27.61 o 
   6   3   2       16.59       23.42     35.66 o 
  -6   4   2      126.96      165.94     44.23 o 
  -5   4   2       93.18      138.14     35.57 o 
  -4   4   2      113.52      139.72     25.89 o 
  -3   4   2     1198.72     1242.18    106.60 o 
  -2   4   2       17.66       30.29     16.56 o 
  -1   4   2    10638.58    12528.44   1121.51 o 
   0   4   2    11323.01    11370.27    222.23 o 
   1   4   2        7.64       14.07      6.73 o 
   2   4   2     1611.77     1761.03     56.45 o 
   3   4   2     2724.53     2758.94    251.94 o 
   4   4   2      181.49      185.64     29.01 o 
   5   4   2       15.91       27.77     21.46 o 
   6   4   2        9.84       26.13     31.20 o 
  -6   5   2       41.31       91.58     41.32 o 
  -5   5   2      373.08      402.63     43.38 o 
  -4   5   2      701.66      553.97     41.19 o 
  -3   5   2     2378.68     2492.36    268.10 o 
  -2   5   2      254.59      377.58     40.67 o 
  -1   5   2    13345.94    15151.01    996.31 o 
   0   5   2      902.22      864.89     26.03 o 
   1   5   2      208.33      214.68     14.67 o 
   2   5   2     2490.90     2701.13    182.72 o 
   3   5   2      348.90      408.24     41.67 o 
   4   5   2      317.43      297.53     35.31 o 
   5   5   2      327.81      338.09     41.33 o 
   6   5   2      229.86      268.04     52.99 o 
  -6   6   2      537.96      569.24     68.99 o 
  -5   6   2      100.36      114.15     28.02 o 
  -4   6   2      178.95      165.37     42.22 o 
  -3   6   2       60.19       91.83     25.80 o 
  -2   6   2     1580.80     1728.00    126.93 o 
  -1   6   2     1296.71     1337.79     58.78 o 
   0   6   2      105.34      126.76     15.82 o 
   1   6   2     2213.36     2084.22     70.46 o 
   2   6   2       66.10       67.64     13.07 o 
   3   6   2      306.56      328.21     57.96 o 
   4   6   2      196.45      239.24     42.10 o 
   5   6   2      460.49      425.83     46.10 o 
   6   6   2      502.51      505.65     74.93 o 
  -6   7   2        0.38       36.99     31.50 o 
  -5   7   2      227.35      226.65     36.40 o 
  -4   7   2      702.43      739.87     56.37 o 
  -3   7   2     1395.43     1503.51    132.85 o 
  -2   7   2      451.40      529.89     31.37 o 
  -1   7   2       24.53       44.18     16.43 o 
   0   7   2     1069.49      971.76     61.09 o 
   1   7   2      723.55      687.71     26.04 o 
   2   7   2     1024.08     1076.20     48.05 o 
   3   7   2     1312.92     1277.58     64.63 o 
   4   7   2      566.69      642.57     90.89 o 
   5   7   2        5.78       -7.82     20.89 o 
   6   7   2      196.59      244.35     41.85 o 
  -6   8   2       81.96      172.63     37.03 o 
  -5   8   2      498.18      430.22     47.13 o 
  -4   8   2      221.24      259.79     44.30 o 
  -3   8   2      186.38      221.49     38.44 o 
  -2   8   2     1241.81     1335.26     86.12 o 
  -1   8   2      112.07      135.81     12.18 o 
   0   8   2       73.90       88.84     16.81 o 
   1   8   2      586.53      611.04     28.15 o 
   2   8   2       37.48       40.81     13.32 o 
   3   8   2        8.40       44.45     26.36 o 
   4   8   2     1272.44     1168.36    106.75 o 
   5   8   2        1.62       -5.28     21.26 o 
   6   8   2      176.44      179.28     38.20 o 
  -6   9   2      190.72      233.32     40.91 o 
  -5   9   2       91.75      129.56     31.68 o 
  -4   9   2      283.96      373.35     50.84 o 
  -3   9   2     2814.62     2806.10    115.91 o 
  -2   9   2      310.68      377.06     33.30 o 
  -1   9   2       75.97      135.65     19.76 o 
   0   9   2      425.25      446.62     27.74 o 
   1   9   2        2.76       40.62     15.56 o 
   2   9   2      432.56      489.75     28.12 o 
   3   9   2     2132.83     2153.85    125.67 o 
   4   9   2     1462.37     1436.87     78.96 o 
   5   9   2      171.96      194.71     46.73 o 
   6   9   2       60.44       44.73     29.16 o 
  -6  10   2      251.25      227.76     39.75 o 
  -5  10   2      153.80      160.69     41.14 o 
  -4  10   2       39.61       55.26     32.23 o 
  -3  10   2       63.65       87.72     32.36 o 
  -2  10   2     1658.92     1676.72     97.42 o 
  -1  10   2     1635.80     1485.71     45.05 o 
   0  10   2     1629.92     1384.96     43.31 o 
   1  10   2     1717.20     1531.57     44.96 o 
   2  10   2      580.22      556.84     32.03 o 
   3  10   2        2.75        9.85     27.94 o 
   4  10   2     1041.87      943.66     68.31 o 
   5  10   2      233.15      220.80     48.92 o 
   6  10   2      131.63      138.11     32.94 o 
  -6  11   2        1.51        0.08     28.98 o 
  -5  11   2       16.66       40.84     32.60 o 
  -4  11   2     1453.99     1518.81    179.96 o 
  -3  11   2      421.82      675.96    173.95 o 
  -2  11   2       94.95      135.96     26.37 o 
  -1  11   2       36.59       40.39     18.13 o 
   0  11   2      139.85      174.91     23.68 o 
   1  11   2        2.27       14.16     16.48 o 
   2  11   2        2.67       14.52     17.79 o 
   3  11   2     1003.95     1069.41     69.43 o 
   4  11   2       12.81        4.11     29.65 o 
   5  11   2       17.78       36.82     34.23 o 
  -5  12   2        3.18       25.97     33.54 o 
  -4  12   2      196.49      161.07     43.22 o 
  -3  12   2        0.96       77.66     43.99 o 
  -2  12   2      643.62      713.93     44.86 o 
  -1  12   2     1970.17     1761.30     53.68 o 
   0  12   2     4452.73     3884.42     81.25 o 
   1  12   2      569.13      486.36     33.83 o 
   2  12   2       31.20       68.13     28.67 o 
   3  12   2     1338.19     1282.74    172.03 o 
   4  12   2       38.44       49.78     34.17 o 
   5  12   2        7.47       -9.11     31.60 o 
  -5  13   2      220.23      263.69     54.04 o 
  -4  13   2        7.59       10.94     33.16 o 
  -3  13   2      393.35      524.09    111.94 o 
  -2  13   2      733.03      745.49     51.94 o 
  -1  13   2     1343.23     1153.15     47.48 o 
   0  13   2     1694.58     1358.78     49.96 o 
   1  13   2      284.27      278.45     30.32 o 
   2  13   2     1456.76     1299.00     62.78 o 
   3  13   2      178.68      235.06     47.49 o 
   4  13   2       94.75      108.40     38.89 o 
   5  13   2     1986.91     1793.46    105.55 o 
  -5  14   2      309.72      283.50     58.82 o 
  -4  14   2      440.60      443.64     63.89 o 
  -3  14   2       38.57       49.55     36.70 o 
  -2  14   2      142.70      185.14     33.07 o 
  -1  14   2      207.83      260.75     31.84 o 
   0  14   2       39.82       84.73     24.55 o 
   1  14   2        2.93       11.89     20.44 o 
   2  14   2       20.67       36.48     29.10 o 
   3  14   2      652.14      545.12     66.85 o 
   4  14   2      524.73      485.00     82.08 o 
   5  14   2       90.17      127.08     49.58 o 
  -5  15   2       77.12      146.65     71.47 o 
  -4  15   2      586.75      545.11     69.54 o 
  -3  15   2       56.72       70.76     40.22 o 
  -2  15   2      208.87      236.90     37.16 o 
  -1  15   2      195.54      190.19     29.93 o 
   0  15   2        3.92       73.50     24.47 o 
   1  15   2      161.25      170.13     29.26 o 
   2  15   2        7.83       50.77     29.34 o 
   3  15   2      972.86      934.39     76.07 o 
   4  15   2        9.01       33.00     39.79 o 
  -4  16   2       26.72       95.04     90.58 o 
  -3  16   2      712.81      584.26     70.17 o 
  -2  16   2      392.24      394.46     74.46 o 
  -1  16   2       40.75       88.75     24.68 o 
   0  16   2       26.06      123.38     26.22 o 
   1  16   2      593.06      566.53     43.28 o 
   2  16   2      450.35      417.80     50.30 o 
   3  16   2       52.41       54.81     54.61 o 
   4  16   2      156.45      118.72     54.34 o 
  -4  17   2      165.55      120.73     49.02 o 
  -3  17   2      149.97      169.43     46.05 o 
  -2  17   2       18.89      139.30     44.36 o 
  -1  17   2        6.58       84.97     28.16 o 
   0  17   2        5.72       52.44     23.32 o 
   1  17   2      207.14      313.59     35.34 o 
   2  17   2      934.26      799.05     80.18 o 
   3  17   2      708.07      600.26     79.00 o 
   4  17   2        2.95       53.47     47.42 o 
  -3  18   2       13.66       69.61     57.03 o 
  -2  18   2      842.51      768.13    126.25 o 
  -1  18   2       32.73       90.45     30.94 o 
   0  18   2       10.25      201.52     35.33 o 
   1  18   2     1375.29      986.70     62.92 o 
   2  18   2      117.71      205.76     42.65 o 
   3  18   2      218.16      196.72     49.19 o 
  -3  19   2      457.71      334.07     63.52 o 
  -2  19   2        2.45       50.79     40.61 o 
  -1  19   2     1411.58     1060.06     60.45 o 
   0  19   2        0.34       44.10     25.09 o 
   1  19   2       62.93      136.66     36.19 o 
   2  19   2      204.68      183.07     40.67 o 
   3  19   2      279.29      313.56     66.13 o 
  -2  20   2      700.87      544.33     75.06 o 
  -1  20   2      100.17      154.66     45.48 o 
   0  20   2        1.97       58.80     27.87 o 
   1  20   2      638.98      523.43     79.77 o 
   2  20   2       56.54      114.03     42.66 o 
  -1  21   2       58.65      136.29     53.49 o 
   0  21   2      137.40      185.66     35.05 o 
   1  21   2       42.89      295.29     45.83 o 
  -6   1   3       32.40       77.11     36.79 o 
  -5   1   3        0.81       17.59     28.59 o 
  -4   1   3      211.10      192.25     34.36 o 
  -3   1   3      501.82      404.76     35.39 o 
  -2   1   3       30.78       27.55     11.71 o 
  -1   1   3    26396.30    23452.31   1627.22 o 
   1   1   3      263.64      283.89     28.73 o 
   2   1   3      306.05      254.00     16.97 o 
   3   1   3     6594.31     5353.88     90.87 o 
   4   1   3      845.43      690.45     52.44 o 
   5   1   3       50.61       88.84     32.31 o 
   6   1   3       49.61       45.31     38.13 o 
  -6   2   3      461.65      426.24     61.78 o 
  -5   2   3     1004.61      918.22     64.33 o 
  -4   2   3       49.46       58.94     23.77 o 
  -3   2   3     2384.97     2036.66     81.28 o 
  -2   2   3      757.72      632.74     28.07 o 
  -1   2   3     3298.63     3513.41    138.84 o 
   0   2   3       22.72       31.21      5.37 o 
   1   2   3       44.99       53.94      8.58 o 
   2   2   3     2320.27     2372.76    129.21 o 
   3   2   3       24.67       30.46     14.17 o 
   4   2   3      564.77      548.31     42.38 o 
   5   2   3     1319.52     1159.09     73.62 o 
   6   2   3       22.63       -3.09     30.72 o 
  -6   3   3        1.47       20.23     30.06 o 
  -5   3   3     1803.72     1584.30     82.58 o 
  -4   3   3      104.00      123.45     30.77 o 
  -3   3   3      805.37      697.86     47.84 o 
  -2   3   3      129.52      108.37     32.07 o 
  -1   3   3     5345.81     6476.26    507.54 o 
   0   3   3        9.35       26.09     10.09 o 
   1   3   3      282.34      286.53     18.04 o 
   2   3   3      926.54      999.34     42.98 o 
   3   3   3      137.11      179.27     29.80 o 
   4   3   3     1157.52      944.72     48.51 o 
   5   3   3       32.12       41.69     27.63 o 
   6   3   3       13.27      -19.59     29.03 o 
  -6   4   3      230.51      225.42     49.16 o 
  -5   4   3     1015.53      840.77     63.13 o 
  -4   4   3      721.40      577.09     38.77 o 
  -3   4   3      379.89      429.26     52.15 o 
  -2   4   3      172.59      210.84     26.16 o 
  -1   4   3    12487.41    15409.82   1772.42 o 
   0   4   3     4280.36     4195.23     71.11 o 
   1   4   3      418.95      433.11     29.33 o 
   2   4   3     1792.81     1903.47     56.26 o 
   3   4   3       86.62       69.24     23.36 o 
   4   4   3      233.49      203.10     30.13 o 
   5   4   3      654.82      605.25     51.38 o 
   6   4   3      593.99      501.20     65.58 o 
  -6   5   3       85.35      118.38     37.42 o 
  -5   5   3        9.29       20.01     20.17 o 
  -4   5   3       79.88       69.04     21.60 o 
  -3   5   3       82.57      106.00     26.64 o 
  -2   5   3      558.77      571.09     36.83 o 
  -1   5   3       86.37       98.34     16.33 o 
   0   5   3      111.53      134.67     11.98 o 
   1   5   3     1196.06     1076.16     29.80 o 
   2   5   3       65.78       83.75     10.95 o 
   3   5   3      189.98      229.21     52.56 o 
   4   5   3       51.10       17.55     23.29 o 
   5   5   3       10.81       22.71     23.00 o 
   6   5   3       24.82       73.32     34.59 o 
  -6   6   3       28.00       33.24     29.90 o 
  -5   6   3      276.05      248.36     37.30 o 
  -4   6   3        0.32       -6.98     15.73 o 
  -3   6   3        0.18       -2.21     16.49 o 
  -2   6   3       57.71       97.50     23.14 o 
  -1   6   3     6433.46     7089.03    314.39 o 
   0   6   3       30.18       30.32      9.52 o 
   1   6   3        7.36       11.15      6.81 o 
   2   6   3        0.00        3.31      8.16 o 
   3   6   3     1144.06     1043.67    118.80 o 
   4   6   3      258.75      292.10     45.45 o 
   5   6   3      209.26      160.74     31.59 o 
   6   6   3        1.26        4.03     26.67 o 
  -6   7   3       85.47       88.73     36.82 o 
  -5   7   3       77.49      118.91     28.73 o 
  -4   7   3       74.38      109.41     30.79 o 
  -3   7   3       44.39       51.56     23.76 o 
  -2   7   3      753.68      801.86     57.25 o 
  -1   7   3     4593.77     5002.87    191.62 o 
   0   7   3     2209.24     2287.94     71.86 o 
   1   7   3     1235.85     1149.35     52.40 o 
   2   7   3      445.18      493.99     21.37 o 
   3   7   3     1181.99     1038.73     59.56 o 
   4   7   3       21.89       48.17     26.83 o 
   5   7   3       46.49       63.41     24.77 o 
   6   7   3       17.08       58.13     32.01 o 
  -6   8   3      279.73      282.54     44.27 o 
  -5   8   3       10.35       30.83     22.43 o 
  -4   8   3     1847.25     2093.15     90.57 o 
  -3   8   3        3.96       19.88     22.67 o 
  -2   8   3      478.93      536.27     33.41 o 
  -1   8   3       13.48       26.78      8.85 o 
   0   8   3      744.03      682.71     29.19 o 
   1   8   3      451.79      458.82     22.95 o 
   2   8   3        0.28       -4.99     11.17 o 
   3   8   3     6912.19     7025.43    355.78 o 
   4   8   3     1204.51     1094.89     69.68 o 
   5   8   3      372.90      344.83     53.12 o 
   6   8   3     1176.80      936.08     67.34 o 
  -6   9   3      149.81      161.38     36.66 o 
  -5   9   3       49.99       66.27     28.18 o 
  -4   9   3      346.72      467.16     54.94 o 
  -3   9   3      330.09      430.13     34.55 o 
  -2   9   3     1679.24     1690.94     99.84 o 
  -1   9   3       70.21      114.99     18.82 o 
   0   9   3      991.27     1024.32     36.10 o 
   1   9   3     1902.50     1658.66     63.40 o 
   2   9   3        0.10       19.08     13.99 o 
   3   9   3     2272.84     2192.92    140.83 o 
   4   9   3     1525.15     1450.31     79.69 o 
   5   9   3      229.36      287.01     52.24 o 
   6   9   3      170.94      189.20     38.60 o 
  -6  10   3       14.45       24.92     31.96 o 
  -5  10   3        0.90       -6.86     37.05 o 
  -4  10   3        0.04        3.86     25.90 o 
  -3  10   3      866.26      901.08     53.38 o 
  -2  10   3      394.79      477.67     55.99 o 
  -1  10   3     1009.26      971.02     40.04 o 
   0  10   3      129.45      108.30     19.80 o 
   1  10   3       41.87       61.40     17.18 o 
   2  10   3      791.11      784.78     42.64 o 
   3  10   3      438.57      467.66     88.68 o 
   4  10   3      303.96      248.70     47.34 o 
   5  10   3        2.70       21.44     31.17 o 
   6  10   3      246.61      192.13     37.03 o 
  -6  11   3       41.41       25.50     29.12 o 
  -5  11   3      647.95      667.48    101.43 o 
  -4  11   3      567.20      590.74     61.80 o 
  -3  11   3     1150.60     1205.07    145.63 o 
  -2  11   3      358.81      389.50     47.02 o 
  -1  11   3       79.08      118.91     22.55 o 
   0  11   3      953.04      871.75     37.67 o 
   1  11   3      312.84      238.69     25.59 o 
   2  11   3     1583.30     1494.35    102.87 o 
   3  11   3       31.16       61.61     34.08 o 
   4  11   3        6.55       15.66     29.43 o 
   5  11   3       62.91       83.67     36.09 o 
  -5  12   3       46.01       74.38     43.80 o 
  -4  12   3      190.95      217.00     45.21 o 
  -3  12   3     1440.31     1373.96    103.51 o 
  -2  12   3      358.03      402.69     38.51 o 
  -1  12   3       43.53       60.52     20.01 o 
   0  12   3        1.16       92.25     20.91 o 
   1  12   3      234.17      237.74     27.15 o 
   2  12   3     1805.94     1529.92     64.96 o 
   3  12   3        0.02        8.37     31.18 o 
   4  12   3      134.86      136.15     56.81 o 
   5  12   3      298.31      220.78     52.18 o 
  -5  13   3      607.96      619.85    163.41 o 
  -4  13   3       70.09      108.69     41.70 o 
  -3  13   3        1.47       51.01     35.67 o 
  -2  13   3      293.04      300.18     36.60 o 
  -1  13   3       46.06       83.12     23.22 o 
   0  13   3      294.05      300.20     30.45 o 
   1  13   3      322.74      327.48     32.03 o 
   2  13   3      189.59      266.27     38.92 o 
   3  13   3      451.15      525.93     63.38 o 
   5  13   3        0.57      106.34     42.66 o 
  -5  14   3      122.41      172.84     52.36 o 
  -4  14   3       29.75       45.07     39.52 o 
  -3  14   3      196.41      278.50     53.28 o 
  -2  14   3       72.57      133.95     32.05 o 
  -1  14   3      362.76      330.04     34.21 o 
   0  14   3      147.83      135.08     26.32 o 
   1  14   3        0.03        6.33     20.39 o 
   2  14   3      334.81      384.58     45.19 o 
   3  14   3        3.00       39.58     36.18 o 
   4  14   3      599.61      574.80     74.71 o 
   5  14   3      883.47      843.24     88.00 o 
  -5  15   3       19.63      175.33     71.55 o 
  -4  15   3       59.37      106.52     42.79 o 
  -3  15   3      473.61      486.23     66.37 o 
  -2  15   3       18.35       29.22     26.31 o 
  -1  15   3     1727.30     1410.20     54.91 o 
   0  15   3     1732.69     1436.06     86.84 o 
   1  15   3        7.25       27.16     20.62 o 
   2  15   3      677.11      714.69     57.26 o 
   3  15   3      452.25      445.31     64.44 o 
   4  15   3       36.33       65.20     38.33 o 
  -4  16   3      170.43      184.11     48.50 o 
  -3  16   3       22.46      117.64     61.29 o 
  -2  16   3       77.64      136.42     54.16 o 
  -1  16   3       65.75      111.80     26.30 o 
   0  16   3     1219.85      976.70     48.23 o 
   1  16   3       27.32       67.92     24.01 o 
   2  16   3       72.13      162.64     50.54 o 
   3  16   3      906.57      772.85     73.91 o 
   4  16   3      201.33      264.71     59.48 o 
  -4  17   3        5.33       46.42     53.06 o 
  -3  17   3       50.29      115.27     42.00 o 
  -2  17   3      763.85      697.96    119.00 o 
  -1  17   3      207.69      281.31     34.90 o 
   0  17   3      313.05      342.51     45.08 o 
   1  17   3      811.20      733.71     59.80 o 
   2  17   3        0.01       80.48     40.56 o 
   3  17   3       57.08       60.63     41.82 o 
   4  17   3      742.67      619.70     88.50 o 
  -3  18   3      254.00      234.94     50.41 o 
  -2  18   3       50.27      177.68     50.99 o 
  -1  18   3      209.01      213.63     33.17 o 
   0  18   3      114.39      124.18     28.61 o 
   1  18   3      192.30      262.27     58.02 o 
   2  18   3      324.23      297.92     47.29 o 
   3  18   3       17.12       86.68     45.41 o 
  -3  19   3      144.62      139.32     75.58 o 
  -2  19   3        0.68      -30.56     37.41 o 
  -1  19   3      206.63      279.31     59.26 o 
   0  19   3        1.06       78.35     26.66 o 
   1  19   3       90.37      150.00     37.70 o 
   2  19   3       46.50      127.23     49.61 o 
   3  19   3       76.95      202.62    150.98 o 
  -2  20   3      106.67      268.53     55.57 o 
  -1  20   3      648.37      594.38     58.01 o 
   0  20   3       15.28       68.83     27.93 o 
   1  20   3      210.67      391.71     54.80 o 
   2  20   3        2.46       40.39     33.80 o 
  -1  21   3       96.72      152.08     51.72 o 
   0  21   3        7.29      103.34     37.14 o 
   1  21   3     1467.71     1075.20     96.50 o 
  -6   0   4       53.39       46.25     45.74 o 
  -5   0   4       69.44       24.67     36.71 o 
  -4   0   4      163.41      159.61     46.12 o 
  -3   0   4      436.03      376.20     49.29 o 
  -2   0   4        8.34       23.72     17.88 o 
  -1   0   4    30056.55    26728.57    199.70 o 
   1   0   4      265.92      280.53     13.77 o 
   2   0   4     2323.86     2087.62    194.87 o 
   3   0   4     6145.03     6102.51    967.80 o 
   4   0   4     1608.45     1301.73     95.18 o 
   5   0   4     4537.31     3691.11    177.73 o 
   6   0   4        2.86       -7.57     45.14 o 
  -6   1   4     1746.85     1561.88     91.75 o 
  -5   1   4      343.32      361.50     49.67 o 
  -4   1   4       63.73       64.33     25.18 o 
  -3   1   4      563.99      485.38     36.81 o 
  -2   1   4      688.73      601.86     32.95 o 
  -1   1   4     4191.94     3609.95    186.46 o 
   0   1   4     1982.01     1945.64     26.46 o 
   1   1   4     1832.95     1848.98     86.47 o 
   2   1   4       69.21       54.25     11.20 o 
   3   1   4       23.38       40.16     12.04 o 
   4   1   4     1721.72     1410.25     70.39 o 
   5   1   4     4304.60     3429.94    121.41 o 
   6   1   4      102.77       74.62     39.00 o 
  -6   2   4      199.25      198.20     48.20 o 
  -5   2   4      311.06      289.70     46.32 o 
  -4   2   4        0.60        7.65     18.68 o 
  -3   2   4      515.66      445.15     29.56 o 
  -2   2   4       77.92       47.83     13.15 o 
  -1   2   4    15368.21    17013.58    462.20 o 
   0   2   4     2516.09     2506.32     37.43 o 
   1   2   4      857.51      896.98     37.28 o 
   2   2   4      619.10      733.55     27.19 o 
   3   2   4     3716.27     3526.93    284.38 o 
   4   2   4        1.25       -3.86     14.16 o 
   5   2   4     2228.36     1885.71     92.36 o 
   6   2   4        3.14       -4.10     27.31 o 
  -6   3   4       87.62       65.86     34.20 o 
  -5   3   4       53.72       72.32     27.56 o 
  -4   3   4     1169.43     1073.81     60.70 o 
  -3   3   4     1441.60     1273.21     72.23 o 
  -2   3   4      182.30      209.64     24.60 o 
  -1   3   4      511.58      600.24     28.90 o 
   0   3   4     1749.82     1737.02     28.26 o 
   1   3   4       10.06        2.40      7.82 o 
   2   3   4     6309.97     7050.66    236.09 o 
   3   3   4     8794.46     9202.61    652.92 o 
   4   3   4      262.55      238.61     32.01 o 
   5   3   4      256.74      284.86     47.22 o 
   6   3   4       61.11       46.28     33.54 o 
  -6   4   4        2.00       11.51     29.17 o 
  -5   4   4       90.58      109.66     32.22 o 
  -4   4   4      357.10      386.96     36.68 o 
  -3   4   4      585.51      518.15     32.47 o 
  -2   4   4      143.30      215.21     26.57 o 
  -1   4   4     2151.65     2478.03    183.81 o 
   0   4   4     6051.59     6022.54     89.69 o 
   1   4   4        1.88       -4.13      6.67 o 
   2   4   4     2683.94     2892.77     94.63 o 
   3   4   4      143.34      170.15     24.16 o 
   4   4   4        5.12       17.61     18.67 o 
   5   4   4      257.92      255.08     38.50 o 
   6   4   4        6.30       33.17     31.99 o 
  -6   5   4      196.17      218.27     46.67 o 
  -5   5   4       57.58       62.33     26.60 o 
  -4   5   4       14.43       27.06     16.75 o 
  -3   5   4     1668.43     1807.51    131.10 o 
  -2   5   4        8.68       11.17     15.51 o 
  -1   5   4     1228.01     1476.48    104.68 o 
   0   5   4     2165.41     2045.27     46.67 o 
   1   5   4        0.03       -5.16      6.82 o 
   2   5   4    11916.71    13392.65    391.50 o 
   3   5   4     5077.46     5008.96    360.73 o 
   4   5   4       26.93       45.55     36.33 o 
   5   5   4       39.23       63.64     25.72 o 
   6   5   4      423.55      418.09     62.27 o 
  -6   6   4      423.42      450.73     97.61 o 
  -5   6   4      171.83      209.23     33.05 o 
  -4   6   4       61.52       66.58     22.29 o 
  -3   6   4        0.39       -0.21     18.33 o 
  -2   6   4     2054.19     2128.41    167.10 o 
  -1   6   4      275.30      366.14     19.46 o 
   0   6   4      346.76      337.60     17.51 o 
   1   6   4     3392.78     3281.70     85.49 o 
   2   6   4       81.13       94.54     10.63 o 
   3   6   4      208.44      202.60     33.93 o 
   4   6   4      125.36      132.22     34.97 o 
   5   6   4      573.47      548.52     50.35 o 
   6   6   4       80.07      104.51     38.10 o 
  -6   7   4       19.52       44.10     30.69 o 
  -5   7   4      841.55      739.23     51.32 o 
  -4   7   4      119.80      199.31     39.08 o 
  -3   7   4      550.65      634.65     77.57 o 
  -2   7   4     1229.02     1457.92    141.53 o 
  -1   7   4     8632.74     9379.50    331.14 o 
   0   7   4     1820.26     1776.96     33.82 o 
   1   7   4      177.87      229.35     14.72 o 
   2   7   4     5946.45     6122.70    220.52 o 
   3   7   4        5.02       25.35     22.77 o 
   4   7   4      133.69      114.20     35.15 o 
   5   7   4        8.03       20.17     24.10 o 
   6   7   4      503.41      534.40     56.63 o 
  -6   8   4        2.63       48.31     32.64 o 
  -5   8   4       27.84       38.85     23.54 o 
  -4   8   4      143.28      182.02     39.72 o 
  -3   8   4        0.01       56.56     30.87 o 
  -2   8   4      967.90     1127.21     79.84 o 
  -1   8   4     1978.21     2042.95     58.84 o 
   0   8   4       79.28      116.42     17.61 o 
   1   8   4     1020.51      885.38     22.04 o 
   2   8   4      224.41      246.17     17.82 o 
   3   8   4        3.64       37.38     24.84 o 
   4   8   4      561.96      559.10     58.72 o 
   5   8   4      214.52      202.50     55.52 o 
   6   8   4       30.18       65.99     31.38 o 
  -6   9   4      253.20      241.46     40.56 o 
  -5   9   4     1275.89     1033.24     59.65 o 
  -4   9   4      964.59      924.46     89.40 o 
  -3   9   4      870.46      908.42     44.51 o 
  -2   9   4      535.83      629.92     37.01 o 
  -1   9   4     1519.34     1589.34     43.44 o 
   0   9   4       71.29      114.94     18.32 o 
   1   9   4        4.61       36.15      9.89 o 
   2   9   4     4545.26     4401.75    185.38 o 
   3   9   4      232.62      257.16     42.14 o 
   4   9   4      723.84      741.71     59.80 o 
   5   9   4      336.78      353.46     57.42 o 
   6   9   4       95.26      110.42     33.38 o 
  -6  10   4       74.55      101.77     31.12 o 
  -5  10   4       81.52       91.47     37.42 o 
  -4  10   4      216.78      260.80     46.13 o 
  -3  10   4       57.40       83.95     28.74 o 
  -2  10   4     2285.76     2284.69    169.71 o 
  -1  10   4      218.16      369.98     28.69 o 
   0  10   4      889.69      817.27     34.93 o 
   1  10   4     1911.93     1597.12     71.94 o 
   2  10   4      481.17      449.78     39.43 o 
   3  10   4      495.16      479.19     53.75 o 
   4  10   4       42.71       72.54     33.02 o 
   5  10   4      254.86      336.51     57.06 o 
   6  10   4      122.55      114.69     52.49 o 
  -6  11   4      113.86       55.45     52.44 o 
  -5  11   4       10.90       50.67     34.86 o 
  -4  11   4     1043.88     1122.45    107.85 o 
  -3  11   4        4.03       29.52     23.31 o 
  -2  11   4       66.43      119.52     26.12 o 
  -1  11   4       54.36      135.10     22.40 o 
   0  11   4       65.56       62.03     18.76 o 
   1  11   4       77.90      100.67     20.82 o 
   2  11   4      423.09      543.46     53.59 o 
   3  11   4     1337.10     1243.61     60.27 o 
   4  11   4        6.07       19.28     30.42 o 
   5  11   4        3.85       24.20     33.98 o 
  -5  12   4      579.96      642.92    136.55 o 
  -4  12   4      304.88      340.34     54.13 o 
  -3  12   4        2.78       73.11     39.78 o 
  -2  12   4      407.00      455.43     41.06 o 
  -1  12   4       99.17      157.74     24.91 o 
   0  12   4     1024.70      967.13     53.40 o 
   1  12   4      584.99      537.76     34.46 o 
   2  12   4       60.32      125.42     31.64 o 
   3  12   4      287.14      342.95     42.43 o 
   4  12   4      411.41      410.69     79.18 o 
   5  12   4      444.17      530.90     69.40 o 
  -5  13   4       34.41       66.55     39.98 o 
  -4  13   4       15.46       13.17     35.02 o 
  -3  13   4     1117.84     1078.98    166.12 o 
  -2  13   4      250.62      284.66     36.72 o 
  -1  13   4      480.46      527.07     37.44 o 
   0  13   4      889.96      775.51     40.29 o 
   1  13   4      542.55      527.80     36.59 o 
   2  13   4     1160.05     1045.44     58.38 o 
   3  13   4      378.65      401.81     46.58 o 
   4  13   4      720.14      712.16     96.19 o 
   5  13   4     1392.04     1319.12     92.79 o 
  -5  14   4        4.89       23.36     34.52 o 
  -4  14   4       73.84       69.58     36.99 o 
  -3  14   4        3.66       63.57     37.18 o 
  -2  14   4      135.82      152.53     31.70 o 
  -1  14   4      302.54      306.65     33.26 o 
   0  14   4      163.63      117.51     25.14 o 
   1  14   4      158.33      196.47     29.07 o 
   2  14   4      146.87      142.69     33.80 o 
   3  14   4       23.40       47.27     32.05 o 
   4  14   4        2.46        9.18     36.29 o 
   5  14   4      429.06      471.93     72.46 o 
  -5  15   4       76.79      104.51     69.49 o 
  -4  15   4      115.48      198.73     47.80 o 
  -3  15   4        6.49       80.44     54.05 o 
  -2  15   4      211.18      258.67     44.16 o 
  -1  15   4      497.87      561.92     41.44 o 
   0  15   4       50.61      144.83     27.24 o 
   1  15   4       11.44       19.54     20.77 o 
   2  15   4      129.33      156.43     37.27 o 
   3  15   4       70.94      102.80     44.02 o 
   4  15   4       90.21       94.16     42.83 o 
  -4  16   4       65.64       58.85     46.39 o 
  -3  16   4      283.20      214.91     61.95 o 
  -2  16   4      439.58      423.42     48.25 o 
  -1  16   4      495.21      564.73     50.32 o 
   0  16   4      172.72      276.04     33.04 o 
   1  16   4      337.59      383.65     46.26 o 
   2  16   4      859.11      803.02     60.35 o 
   3  16   4      212.05      284.01     55.34 o 
   4  16   4        0.15       22.36     39.46 o 
  -4  17   4      157.91      148.37     48.40 o 
  -3  17   4      343.91      365.49     87.84 o 
  -2  17   4      187.04      255.84     75.35 o 
  -1  17   4      183.82      217.61     38.22 o 
   0  17   4      249.26      307.44     35.26 o 
   1  17   4       95.64      123.81     33.31 o 
   2  17   4      129.99      143.99     37.98 o 
   3  17   4        0.17       43.07     39.26 o 
   4  17   4       14.09       38.66     48.18 o 
  -3  18   4        0.41       97.32     41.38 o 
  -2  18   4     1442.89     1179.22    118.23 o 
  -1  18   4        7.03      130.58     34.47 o 
   0  18   4      171.57      184.59     32.09 o 
   1  18   4      945.58      831.11     59.20 o 
   2  18   4       19.73       97.78     34.91 o 
   3  18   4       23.06      151.45     48.44 o 
  -3  19   4      106.76      119.99     59.80 o 
  -2  19   4        4.47       72.98     40.13 o 
  -1  19   4        0.87       96.42     32.06 o 
   0  19   4      357.53      383.38     40.80 o 
   1  19   4       18.13       42.80     32.40 o 
   2  19   4      658.37      488.01     55.48 o 
   3  19   4     1814.44     1284.46     99.29 o 
  -2  20   4      204.10      282.18     54.96 o 
  -1  20   4      321.97      389.52     48.13 o 
   0  20   4      198.02      195.25     34.10 o 
   1  20   4     1015.94      869.40     66.64 o 
   2  20   4       60.86      118.62     36.77 o 
  -1  21   4      264.66      273.27     61.38 o 
   0  21   4      115.66      198.66     41.21 o 
   1  21   4       31.08      263.52     44.02 o 
  -6   1   5      493.51      438.74     60.45 o 
  -5   1   5      563.64      602.63     71.26 o 
  -4   1   5      268.47      336.69     41.48 o 
  -3   1   5      142.34      150.23     39.59 o 
  -2   1   5      230.54      259.63     24.59 o 
  -1   1   5       21.77       27.20     14.15 o 
   0   1   5     1137.57     1160.31     24.80 o 
   1   1   5        2.38       -6.69      6.69 o 
   2   1   5     2775.23     2603.24    220.99 o 
   3   1   5     1581.56     1477.34    119.72 o 
   4   1   5      426.98      402.44     46.07 o 
   5   1   5       95.78       94.74     35.57 o 
   6   1   5      226.38      205.32     49.79 o 
  -6   2   5      839.22      775.17     75.41 o 
  -5   2   5       92.51      105.91     32.49 o 
  -4   2   5       50.09       90.56     26.51 o 
  -3   2   5     2742.45     2265.51     91.34 o 
  -2   2   5      143.98      163.08     17.61 o 
  -1   2   5    14091.85    15513.50    325.68 o 
   0   2   5      105.03      157.87     14.03 o 
   1   2   5     1119.42     1204.44     36.02 o 
   2   2   5     2760.83     2898.80    116.80 o 
   3   2   5     1897.35     1861.11     99.06 o 
   4   2   5      896.63      657.01     42.87 o 
   5   2   5        0.76       19.32     26.11 o 
   6   2   5        3.42      -17.76     28.34 o 
  -6   3   5        3.50        2.57     28.11 o 
  -5   3   5      335.94      311.15     46.46 o 
  -4   3   5      207.14      198.74     35.02 o 
  -3   3   5      148.59      178.11     22.77 o 
  -2   3   5       68.67       55.05     17.17 o 
  -1   3   5     7069.47     7893.10    299.55 o 
   0   3   5     2107.50     2034.88     27.60 o 
   1   3   5        8.47        3.74      8.70 o 
   2   3   5    16049.61    18453.75    696.55 o 
   3   3   5     1132.47     1206.57     61.70 o 
   4   3   5     1096.21      838.11     46.77 o 
   5   3   5      974.57      836.03     64.95 o 
   6   3   5       61.00       23.49     38.82 o 
  -6   4   5      161.54      175.92     43.63 o 
  -5   4   5      385.50      424.47     51.60 o 
  -4   4   5     1067.03      860.75     58.52 o 
  -3   4   5      483.71      490.27     30.98 o 
  -2   4   5     1560.09     1725.87     55.18 o 
  -1   4   5    11298.30    13539.44    907.25 o 
   0   4   5      742.85      747.95     21.22 o 
   1   4   5       49.98       74.69     12.22 o 
   2   4   5     1105.49     1224.21     54.38 o 
   3   4   5     5186.27     5072.43    154.13 o 
   4   4   5       39.77       47.50     21.03 o 
   5   4   5     1189.93      967.83     57.47 o 
   6   4   5      784.44      676.73     74.14 o 
  -6   5   5        0.64       19.62     27.96 o 
  -5   5   5      247.01      270.84     43.78 o 
  -4   5   5      234.77      249.09     31.07 o 
  -3   5   5        2.06       17.41     17.39 o 
  -2   5   5     1705.33     1896.90     60.13 o 
  -1   5   5      573.28      579.28     33.75 o 
   0   5   5      255.07      244.28     14.95 o 
   1   5   5      728.88      672.93     17.97 o 
   2   5   5      864.59     1045.68     32.97 o 
   3   5   5      258.68      290.74     30.08 o 
   4   5   5        1.77       46.82     35.50 o 
   5   5   5     1425.61     1154.21     61.58 o 
   6   5   5       34.03       76.71     35.10 o 
  -6   6   5       59.03       98.37     36.46 o 
  -5   6   5       51.59       84.89     24.61 o 
  -4   6   5       45.23       61.42     20.20 o 
  -3   6   5       67.84       89.50     25.52 o 
  -2   6   5       53.24       91.50     22.78 o 
  -1   6   5     7992.02     8944.05    312.86 o 
   0   6   5       17.99       31.25      9.00 o 
   1   6   5       16.50       24.99      7.79 o 
   2   6   5       65.32       71.43     12.71 o 
   3   6   5      866.58      862.24     42.46 o 
   4   6   5      225.97      241.49     42.63 o 
   5   6   5      683.25      651.65     65.29 o 
   6   6   5        9.51       40.98     47.16 o 
  -6   7   5       76.39      153.56     42.81 o 
  -5   7   5       95.32      122.24     28.96 o 
  -4   7   5      112.30      196.46     52.15 o 
  -3   7   5      278.78      349.41     40.48 o 
  -2   7   5      505.95      545.65     75.79 o 
  -1   7   5     3819.24     4224.96    118.75 o 
   0   7   5     1326.14     1328.47     36.77 o 
   1   7   5     1412.75     1338.25     48.54 o 
   2   7   5      185.30      238.23     16.76 o 
   3   7   5      215.52      174.91     34.78 o 
   4   7   5       11.15       25.31     25.94 o 
   5   7   5      176.93      106.99     40.68 o 
   6   7   5        1.24       54.10     28.84 o 
  -6   8   5      161.72      213.50     46.92 o 
  -5   8   5      612.92      624.01     52.18 o 
  -4   8   5     1199.00     1335.92    115.89 o 
  -3   8   5        1.91       26.60     22.94 o 
  -2   8   5     1837.18     1828.34    113.40 o 
  -1   8   5      115.08      110.21     11.35 o 
   0   8   5     2061.07     1972.82     61.23 o 
   1   8   5       57.94       61.50      9.04 o 
   2   8   5        0.40       26.25      9.81 o 
   3   8   5     1207.63     1151.12     51.95 o 
   4   8   5      564.26      602.24     60.65 o 
   5   8   5        5.67       -5.72     27.22 o 
   6   8   5     1049.31      774.14     66.86 o 
  -6   9   5       26.52       71.50     27.63 o 
  -5   9   5      329.04      347.44     40.98 o 
  -4   9   5       68.36       90.80     33.58 o 
  -3   9   5       40.69       48.77     20.92 o 
  -2   9   5     3712.12     3707.83    202.62 o 
  -1   9   5       96.18      154.30     13.24 o 
   0   9   5     2806.65     2685.12    100.70 o 
   1   9   5     1106.70      975.86     27.94 o 
   2   9   5     6131.60     5793.48    266.44 o 
   3   9   5       23.78       33.83     22.96 o 
   4   9   5      793.11      746.43     76.76 o 
   5   9   5      375.44      541.13     66.85 o 
   6   9   5        0.00       23.34     25.55 o 
  -6  10   5      144.76      194.29     45.64 o 
  -5  10   5        2.27       65.20     26.92 o 
  -4  10   5      351.50      437.31     54.09 o 
  -3  10   5     1639.15     1653.85     95.39 o 
  -2  10   5       78.25      156.01     25.94 o 
  -1  10   5      129.76      123.84     24.66 o 
   0  10   5      201.33      191.91     22.30 o 
   1  10   5      606.73      533.35     26.94 o 
   2  10   5     1313.86     1183.37     41.27 o 
   3  10   5        4.30       24.01     23.01 o 
   4  10   5      302.82      313.44     51.20 o 
   5  10   5       15.39       19.36     32.45 o 
  -6  11   5        1.45       46.28     32.18 o 
  -5  11   5        1.22       -0.26     42.92 o 
  -4  11   5       17.25       48.90     36.86 o 
  -3  11   5      124.54      207.33     32.01 o 
  -2  11   5     1832.84     1911.68    144.59 o 
  -1  11   5     2940.99     2722.19    135.41 o 
   0  11   5      553.68      515.72     32.37 o 
   1  11   5      473.84      450.35     30.11 o 
   2  11   5    17175.82    16118.29    433.10 o 
   3  11   5     1365.76     1202.58     59.60 o 
   4  11   5       65.26       84.23     37.48 o 
   5  11   5       11.00       35.95     55.63 o 
  -5  12   5      211.35      241.29     52.14 o 
  -4  12   5       52.43       42.76     34.25 o 
  -3  12   5     1317.81     1311.35     61.88 o 
  -2  12   5       22.54       74.14     26.63 o 
  -1  12   5      299.88      323.03     35.97 o 
   0  12   5        3.15       16.63     17.32 o 
   1  12   5      721.13      680.71     36.21 o 
   2  12   5     3052.00     2624.08     83.79 o 
   3  12   5       39.00       60.56     27.21 o 
   4  12   5      190.37      190.29     59.83 o 
   5  12   5      308.81      343.47     85.69 o 
  -5  13   5        4.60        6.82     34.85 o 
  -4  13   5      650.04      680.38    127.60 o 
  -3  13   5       12.99       80.41     36.64 o 
  -2  13   5      120.77      187.82     32.36 o 
  -1  13   5     1440.45     1307.35     82.90 o 
   0  13   5       27.53       34.59     20.76 o 
   1  13   5      263.82      283.43     29.74 o 
   2  13   5      964.20      846.08     54.21 o 
   3  13   5        5.44       53.49     30.97 o 
   4  13   5      163.28      144.09     44.49 o 
   5  13   5       55.86      116.53     44.64 o 
  -5  14   5      161.47      183.78     45.41 o 
  -4  14   5      317.02      315.49     55.30 o 
  -3  14   5      403.97      484.54     94.35 o 
  -2  14   5      244.35      286.03     40.86 o 
  -1  14   5       20.68       55.65     27.16 o 
   0  14   5      218.87      209.44     28.82 o 
   1  14   5       88.66      118.18     24.71 o 
   2  14   5      310.93      320.50     43.15 o 
   3  14   5      257.08      240.29     42.38 o 
   4  14   5     1108.66      962.87     77.47 o 
   5  14   5       34.79       61.34     47.20 o 
  -5  15   5      500.43      418.64     91.60 o 
  -4  15   5      993.36      973.41     85.36 o 
  -3  15   5      386.79      403.80     97.48 o 
  -2  15   5      200.05      223.86     36.43 o 
  -1  15   5      493.81      492.99     48.18 o 
   0  15   5      580.94      496.15     39.63 o 
   1  15   5       99.07       87.73     31.68 o 
   2  15   5      250.40      221.84     38.98 o 
   3  15   5      205.58      182.96     40.03 o 
   4  15   5       19.69       60.18     41.70 o 
  -4  16   5        1.39       49.33     41.84 o 
  -3  16   5       47.47      105.06     45.36 o 
  -2  16   5      136.75      186.85     36.08 o 
  -1  16   5     2999.33     2480.51    180.40 o 
   0  16   5      799.99      722.84     43.55 o 
   1  16   5      149.20      198.95     37.37 o 
   2  16   5       49.31      122.41     35.82 o 
   3  16   5       68.05      105.56     37.90 o 
   4  16   5       46.55       97.02     45.69 o 
  -4  17   5       85.09       94.02     53.72 o 
  -3  17   5       36.68       89.68     40.88 o 
  -2  17   5      502.90      565.05     96.52 o 
  -1  17   5      266.03      292.91     40.78 o 
   0  17   5      818.82      799.40     46.48 o 
   1  17   5      878.14      788.13     63.83 o 
   2  17   5       10.79       54.74     32.07 o 
   3  17   5       20.04       30.46     30.95 o 
   4  17   5      266.93      281.94     66.36 o 
  -3  18   5       82.17      127.67     42.60 o 
  -2  18   5      128.11      292.81     62.94 o 
  -1  18   5     1104.51      977.68     60.43 o 
   0  18   5       26.69       84.69     26.26 o 
   1  18   5      207.03      268.73     42.04 o 
   2  18   5      127.81      180.21     38.92 o 
   3  18   5      674.65      569.33     75.22 o 
  -3  19   5       58.10      127.64     57.68 o 
  -2  19   5        0.08       57.39     40.03 o 
  -1  19   5        5.44       49.77     30.11 o 
   0  19   5       46.91      119.74     34.22 o 
   1  19   5        1.41       75.55     31.69 o 
   2  19   5       20.45      143.20     37.54 o 
   3  19   5       19.35      176.19     56.66 o 
  -2  20   5      135.47      242.17     74.06 o 
  -1  20   5      660.92      657.56     72.82 o 
   0  20   5       90.10      176.43     37.95 o 
   1  20   5       43.17      193.60     38.87 o 
   2  20   5      104.94       61.63     37.14 o 
  -1  21   5       83.62      237.50     78.54 o 
   0  21   5      164.28      231.63     42.92 o 
   1  21   5      668.74      629.65     62.51 o 
  -6   0   6      110.28      117.38     56.37 o 
  -5   0   6       26.55       41.94     37.20 o 
  -4   0   6      597.48      548.22     68.61 o 
  -3   0   6       28.28       16.63     21.08 o 
  -2   0   6     1565.18     1457.23     65.38 o 
  -1   0   6   195066.25   194480.92  13277.25 o 
   0   0   6     8026.26     7984.12    117.41 o 
   1   0   6        8.12       -7.07     22.69 o 
   2   0   6     5932.70     5354.66    659.13 o 
   3   0   6       47.46       34.64     19.64 o 
   4   0   6      529.40      508.86     70.62 o 
   5   0   6        0.06       26.55     34.74 o 
   6   0   6      399.19      332.57     84.71 o 
  -6   1   6     1748.31     1602.68    156.69 o 
  -5   1   6       15.65        1.85     23.05 o 
  -4   1   6       74.57       43.51     23.43 o 
  -3   1   6      784.16      657.91     46.82 o 
  -2   1   6      125.90      161.35     20.80 o 
  -1   1   6      765.52      730.36     45.55 o 
   0   1   6      617.26      623.30     25.77 o 
   1   1   6     1357.71     1435.94     81.74 o 
   2   1   6       26.89       23.09      9.19 o 
   3   1   6      101.19       95.37     15.69 o 
   4   1   6     2927.85     2356.95     89.42 o 
   5   1   6        6.56       34.59     29.16 o 
   6   1   6       10.60        3.60     34.60 o 
  -6   2   6        3.87        1.55     31.00 o 
  -5   2   6       52.57       37.33     25.72 o 
  -4   2   6       11.61       18.07     19.85 o 
  -3   2   6      864.13      739.22     43.05 o 
  -2   2   6       46.54       84.73     14.66 o 
  -1   2   6    46212.08    52431.58    427.79 o 
   0   2   6     1457.83     1481.52     32.33 o 
   1   2   6     1767.36     1957.40     87.98 o 
   2   2   6      664.36      775.78     27.85 o 
   3   2   6        2.71       15.41     11.28 o 
   4   2   6       77.31       69.32     22.45 o 
   5   2   6       75.69       87.02     51.55 o 
   6   2   6        5.88       54.84     30.98 o 
  -6   3   6       61.44       94.08     35.74 o 
  -5   3   6      337.17      396.69     51.40 o 
  -4   3   6      185.89      215.15     36.05 o 
  -3   3   6     1043.41      848.50     37.88 o 
  -2   3   6     1507.67     1625.67     75.36 o 
  -1   3   6        6.51        6.14      8.29 o 
   0   3   6      500.25      516.81     20.84 o 
   1   3   6        0.11       -8.24      8.24 o 
   2   3   6     3771.92     4373.41    129.50 o 
   3   3   6     1853.27     1777.29     92.09 o 
   4   3   6       53.54       54.59     21.48 o 
   5   3   6      563.92      508.33     59.26 o 
   6   3   6       34.82       17.50     33.30 o 
  -6   4   6        0.08       31.64     29.14 o 
  -5   4   6       58.34       77.53     28.13 o 
  -4   4   6     1413.26     1287.12     53.76 o 
  -3   4   6      169.73      192.55     24.49 o 
  -2   4   6      767.03      789.02     39.10 o 
  -1   4   6     2091.32     2579.44    111.64 o 
   0   4   6     2132.29     2101.79     30.37 o 
   1   4   6      451.41      432.71     19.33 o 
   2   4   6     8994.07    10169.09    309.79 o 
   3   4   6        0.33        2.40     11.79 o 
   4   4   6        9.10        0.67     17.34 o 
   5   4   6      508.21      482.11     48.81 o 
   6   4   6       71.62       70.81     34.65 o 
  -6   5   6        8.71       -3.33     28.28 o 
  -5   5   6      245.55      281.07     43.90 o 
  -4   5   6     1155.79     1001.49     54.55 o 
  -3   5   6      832.93      898.03     93.38 o 
  -2   5   6     4376.11     4923.94    161.68 o 
  -1   5   6       72.30       88.40     12.56 o 
   0   5   6     1569.38     1497.85     28.28 o 
   1   5   6      200.43      238.14     15.64 o 
   2   5   6     1330.99     1414.47     35.64 o 
   3   5   6      493.14      450.39     29.49 o 
   4   5   6      202.29      229.61     43.25 o 
   5   5   6        1.29       -2.07     20.26 o 
   6   5   6       91.94       95.12     40.49 o 
  -6   6   6       24.04       46.54     30.25 o 
  -5   6   6       36.83       41.35     20.64 o 
  -4   6   6     1240.99     1093.33     52.05 o 
  -3   6   6      249.07      284.11     35.59 o 
  -2   6   6     2550.43     2785.77    116.22 o 
  -1   6   6       57.45       92.56     11.28 o 
   0   6   6     1222.36     1087.10     25.83 o 
   1   6   6     2245.66     2224.03     66.56 o 
   2   6   6      680.09      746.21     26.54 o 
   3   6   6      125.42      121.03     23.03 o 
   4   6   6       21.92       27.93     25.24 o 
   5   6   6     1134.65      925.43     56.17 o 
   6   6   6       21.25       55.86     29.28 o 
  -6   7   6      124.23      144.48     54.38 o 
  -5   7   6      441.62      443.99     44.65 o 
  -4   7   6     3161.77     2693.63    228.38 o 
  -3   7   6       10.34       15.27     20.22 o 
  -2   7   6      105.28      214.56     22.90 o 
  -1   7   6       45.67       56.77     10.85 o 
   0   7   6     1188.46     1146.84     26.86 o 
   1   7   6        1.16        9.20      7.94 o 
   2   7   6    15382.18    16175.24    367.85 o 
   3   7   6     2229.03     2207.19     56.38 o 
   4   7   6        1.98       -6.48     23.16 o 
   5   7   6      364.39      382.89     45.89 o 
   6   7   6     1310.60     1127.10     84.71 o 
  -6   8   6       10.38       36.90     50.32 o 
  -5   8   6      147.95      150.98     30.75 o 
  -4   8   6     1351.21     1333.89     98.01 o 
  -3   8   6      231.54      317.83     40.62 o 
  -2   8   6       27.13       58.19     14.97 o 
  -1   8   6      679.63      846.19     25.32 o 
   0   8   6        9.04       17.15     10.84 o 
   1   8   6      687.13      675.28     23.88 o 
   2   8   6     4086.89     3900.55    105.96 o 
   3   8   6      877.61      853.67     38.27 o 
   4   8   6      174.57      187.98     42.75 o 
   6   8   6        2.56       20.67     27.85 o 
  -6   9   6       16.35       30.89     30.80 o 
  -5   9   6      250.45      265.42     38.17 o 
  -4   9   6      102.29      158.99     37.41 o 
  -3   9   6      503.54      516.48     54.61 o 
  -2   9   6      261.41      413.37     40.18 o 
  -1   9   6        0.87       16.48      8.71 o 
   0   9   6       25.42       51.14     12.38 o 
   1   9   6       13.40       14.95      7.48 o 
   2   9   6        5.67       53.42     17.98 o 
   3   9   6     1785.54     1764.66     65.06 o 
   4   9   6      293.97      276.35     47.68 o 
   5   9   6       33.51       39.23     52.13 o 
   6   9   6      337.25      319.55     46.69 o 
  -6  10   6       77.53       89.80     38.59 o 
  -5  10   6        5.68       44.78     25.27 o 
  -4  10   6       88.69      160.16     38.89 o 
  -3  10   6      396.76      501.87     58.41 o 
  -2  10   6      653.38      696.77     57.04 o 
  -1  10   6      220.03      346.12     33.04 o 
   0  10   6      874.89      820.74     34.79 o 
   1  10   6     1584.98     1344.54     33.80 o 
   2  10   6      248.55      273.48     25.03 o 
   3  10   6      339.85      399.86     41.51 o 
   4  10   6       47.75       62.19     43.02 o 
   5  10   6      207.58      159.18     44.10 o 
  -5  11   6      380.49      274.96     51.79 o 
  -4  11   6        3.86      136.80     77.27 o 
  -3  11   6       78.42      129.50     27.99 o 
  -2  11   6      223.90      332.00     34.60 o 
  -1  11   6      173.04      218.18     29.97 o 
   0  11   6      252.76      237.10     25.72 o 
   1  11   6      196.27      213.16     24.29 o 
   2  11   6       39.98      142.43     38.29 o 
   3  11   6      328.72      348.87     41.69 o 
   4  11   6        0.69        1.46     30.25 o 
   5  11   6       43.57       59.08     35.60 o 
  -5  12   6       90.68      121.36     41.86 o 
  -4  12   6      114.03      178.18     40.71 o 
  -3  12   6       97.39      138.20     28.60 o 
  -2  12   6      103.16      142.98     29.97 o 
  -1  12   6     6229.70     5263.73    290.54 o 
   0  12   6       23.81       31.61     18.42 o 
   1  12   6      103.32      146.43     23.65 o 
   2  12   6      219.33      255.15     37.66 o 
   3  12   6        4.14       26.41     24.69 o 
   4  12   6      291.11      323.78     55.52 o 
   5  12   6      165.77      122.11     43.52 o 
  -5  13   6        6.77       -3.95     33.00 o 
  -4  13   6       46.66       83.33     36.49 o 
  -3  13   6      957.54      949.53    108.34 o 
  -2  13   6       11.26       20.17     24.28 o 
  -1  13   6       65.78      128.72     30.28 o 
   0  13   6       86.57       93.04     22.94 o 
   1  13   6      993.50      828.77     40.66 o 
   2  13   6       47.35       81.20     32.18 o 
   3  13   6      448.58      444.96     48.50 o 
   4  13   6     2063.32     1813.51    100.17 o 
   5  13   6       69.48       90.44     65.61 o 
  -5  14   6       25.13       23.77     35.90 o 
  -4  14   6      207.22      250.61     49.11 o 
  -3  14   6      123.50      143.43     40.87 o 
  -2  14   6       34.92       64.16     27.54 o 
  -1  14   6     2721.37     2306.33    132.63 o 
   0  14   6      163.28      151.42     27.20 o 
   1  14   6      303.97      308.74     32.36 o 
   2  14   6        1.28        7.49     27.35 o 
   3  14   6      132.43      113.74     36.03 o 
   4  14   6        0.27       58.37     50.84 o 
   5  14   6       38.24       23.44     46.99 o 
  -5  15   6       62.75      136.34     61.28 o 
  -4  15   6      768.79      865.25    147.80 o 
  -3  15   6      157.55      203.82     66.80 o 
  -2  15   6       44.74       76.83     28.81 o 
  -1  15   6        3.05      102.54     29.75 o 
   0  15   6       58.96       95.76     24.52 o 
   1  15   6        1.97       28.81     28.05 o 
   2  15   6     2261.59     1857.94     78.30 o 
   3  15   6      407.67      388.61     50.59 o 
   4  15   6       18.82       23.45     38.77 o 
  -4  16   6        3.64       67.67     39.60 o 
  -3  16   6      171.77      155.62     65.22 o 
  -2  16   6       68.81       99.73     30.82 o 
  -1  16   6       42.55      165.07     33.74 o 
   0  16   6      182.97      225.77     32.05 o 
   1  16   6      370.72      357.24     45.69 o 
   2  16   6       30.75       73.61     33.50 o 
   3  16   6       35.11       44.94     31.96 o 
   4  16   6        4.00       80.60     45.36 o 
  -4  17   6      248.44      282.75     73.74 o 
  -3  17   6      237.64      289.15     52.96 o 
  -2  17   6        1.60       81.01     33.77 o 
  -1  17   6       52.76       99.14     31.01 o 
   0  17   6      361.04      400.25     46.47 o 
   1  17   6      677.91      689.40     58.12 o 
   2  17   6       69.55       94.23     35.13 o 
   3  17   6      224.04      201.97     40.88 o 
   4  17   6       87.18       17.09     49.35 o 
  -3  18   6      121.67      151.46     45.51 o 
  -2  18   6      408.99      445.98    169.86 o 
  -1  18   6       66.92      201.96     37.50 o 
   0  18   6      526.90      437.62     54.81 o 
   1  18   6      630.30      684.14     58.73 o 
   2  18   6       78.37      100.46     35.82 o 
   3  18   6      558.62      469.54     93.49 o 
  -2  19   6      972.51      822.07    189.27 o 
  -1  19   6      116.26      127.54     34.65 o 
   0  19   6      411.06      399.23     48.15 o 
   1  19   6       23.77       63.33     31.26 o 
   2  19   6       43.53       87.06     34.71 o 
   3  19   6      473.79      423.20     97.93 o 
  -2  20   6      283.99      330.41    117.76 o 
  -1  20   6      570.84      693.46     61.89 o 
   0  20   6      483.35      413.44     63.61 o 
   1  20   6      446.69      429.20     53.55 o 
   2  20   6       20.63       83.05     35.24 o 
  -1  21   6       80.73      111.70     41.84 o 
   0  21   6       89.14      246.32     46.59 o 
   1  21   6        8.11      177.36     43.74 o 
  -6   1   7       25.27       43.95     31.73 o 
  -5   1   7      154.61      124.68     79.37 o 
  -4   1   7      594.40      522.13     44.66 o 
  -3   1   7       47.43       45.29     17.56 o 
  -2   1   7      599.98      596.63     31.20 o 
  -1   1   7      611.92      549.49     26.97 o 
   0   1   7      171.40      205.49     16.37 o 
   1   1   7      100.25       81.13     10.70 o 
   2   1   7    16008.87    17689.39    825.95 o 
   3   1   7      678.11      565.11     26.76 o 
   4   1   7      155.17      166.43     24.87 o 
   5   1   7        6.79       -6.26     22.90 o 
   6   1   7       10.65       17.60     31.78 o 
  -6   2   7      461.35      475.76     62.02 o 
  -5   2   7       26.84       27.01     24.32 o 
  -4   2   7     1043.00      947.15     56.98 o 
  -3   2   7     1988.08     1690.42    141.76 o 
  -2   2   7       62.24       49.14     12.56 o 
  -1   2   7     3739.68     3645.42    302.24 o 
   0   2   7      276.88      326.62     31.41 o 
   1   2   7     2954.40     3073.52    162.49 o 
   2   2   7      577.16      582.28     31.22 o 
   3   2   7      643.06      564.14     31.48 o 
   4   2   7     2018.33     1678.15    126.87 o 
   5   2   7      205.73      239.39     45.69 o 
   6   2   7       72.70       63.02     37.17 o 
  -6   3   7      539.29      479.76     62.20 o 
  -5   3   7      109.36      144.71     40.64 o 
  -4   3   7     1241.45     1101.49     60.39 o 
  -3   3   7        0.17       15.10     13.34 o 
  -2   3   7     1535.99     1404.28     99.90 o 
  -1   3   7     1093.83     1175.99     26.56 o 
   0   3   7     2654.23     2609.89     65.10 o 
   1   3   7      208.30      268.25     16.28 o 
   2   3   7     1468.26     1788.85     68.27 o 
   3   3   7      319.52      341.05     26.92 o 
   4   3   7      342.40      331.61     35.87 o 
   5   3   7        1.17       -5.29     26.24 o 
   6   3   7     1002.50      912.83     74.41 o 
  -6   4   7       42.34       37.90     29.61 o 
  -5   4   7      414.15      448.67     52.21 o 
  -4   4   7        7.04       55.21     24.23 o 
  -3   4   7      173.59      166.23     22.59 o 
  -2   4   7      822.37      861.95     40.36 o 
  -1   4   7     7073.52     8155.89    263.95 o 
   0   4   7      459.37      472.07     19.24 o 
   1   4   7     1236.77     1395.93     45.29 o 
   2   4   7     2421.97     2469.60     68.94 o 
   3   4   7     1449.99     1284.07     46.79 o 
   4   4   7      479.42      401.18     39.92 o 
   5   4   7       80.66       71.15     29.34 o 
   6   4   7      563.72      538.93     68.83 o 
  -6   5   7        0.20       26.09     27.72 o 
  -5   5   7       33.31       73.63     28.06 o 
  -4   5   7      513.87      523.74     39.43 o 
  -3   5   7       93.58       82.87     24.62 o 
  -2   5   7      554.37      639.95     37.15 o 
  -1   5   7      408.13      405.72     20.03 o 
   0   5   7     1277.28     1247.90     27.20 o 
   1   5   7      555.97      579.46     21.74 o 
   2   5   7      386.25      413.94     21.82 o 
   3   5   7      208.41      217.98     23.40 o 
   4   5   7        3.11        4.25     23.25 o 
   5   5   7        1.25       35.20     23.87 o 
   6   5   7      128.25      152.70     45.60 o 
  -6   6   7        0.05       12.68     32.38 o 
  -5   6   7       21.33       28.30     24.27 o 
  -4   6   7        1.94       10.17     15.95 o 
  -3   6   7       82.54      123.21     28.02 o 
  -2   6   7       56.19       96.72     16.83 o 
  -1   6   7     1800.92     2050.11     94.37 o 
   0   6   7       12.62       13.09     10.35 o 
   1   6   7       17.18       16.08     10.32 o 
   2   6   7      119.72      111.77     14.22 o 
   3   6   7        4.10        6.63     11.61 o 
   4   6   7        1.91        9.07     23.04 o 
   5   6   7       72.41       63.34     25.66 o 
   6   6   7       30.98       66.53     28.97 o 
  -6   7   7        0.07       17.11     29.40 o 
  -5   7   7       26.32       56.35     23.98 o 
  -4   7   7      179.14      180.35     28.93 o 
  -3   7   7      660.27      725.17    122.99 o 
  -2   7   7     1171.11     1372.26     72.77 o 
  -1   7   7     2372.78     2645.00     74.36 o 
   0   7   7     1679.72     1581.07     40.20 o 
   1   7   7     1546.10     1528.92     38.61 o 
   2   7   7     1047.98     1224.74     48.87 o 
   3   7   7      116.68      136.73     18.47 o 
   4   7   7        0.55       -8.45     22.77 o 
   5   7   7       93.14       79.26     29.02 o 
   6   7   7       18.47       24.68     29.77 o 
  -6   8   7      111.80      138.40     40.64 o 
  -5   8   7      851.99      818.89     62.51 o 
  -4   8   7       36.33       34.78     26.21 o 
  -3   8   7       34.09       54.19     24.90 o 
  -2   8   7     2666.84     2831.04    224.00 o 
  -1   8   7      857.75     1028.22     29.42 o 
   0   8   7     1696.94     1601.94     32.53 o 
   1   8   7      346.53      377.27     17.19 o 
   2   8   7     1435.76     1453.13     40.14 o 
   3   8   7     1263.72     1209.64     44.69 o 
   4   8   7      323.90      301.04     47.52 o 
   5   8   7     1421.80     1244.58    113.18 o 
   6   8   7      659.46      548.59     61.10 o 
  -6   9   7       10.29       59.87     30.33 o 
  -5   9   7       17.08       40.06     23.46 o 
  -4   9   7     2750.29     2942.47    174.28 o 
  -3   9   7      424.87      454.09     49.02 o 
  -2   9   7      156.85      150.70     20.32 o 
  -1   9   7       81.64      123.99     15.49 o 
   0   9   7     3096.94     3012.76     72.60 o 
   1   9   7      575.08      508.56     19.17 o 
   2   9   7      508.66      524.84     24.97 o 
   3   9   7      424.82      449.76     34.68 o 
   4   9   7       89.99      125.26     35.09 o 
   5   9   7      500.90      548.27     66.81 o 
   6   9   7        2.13        0.12     25.91 o 
  -6  10   7       76.69      133.36     39.66 o 
  -5  10   7        1.22       25.57     25.51 o 
  -4  10   7      965.00     1041.35     69.28 o 
  -3  10   7     1503.08     1560.83     82.05 o 
  -2  10   7      123.56      144.73     15.55 o 
  -1  10   7        4.82       34.04     14.60 o 
   0  10   7      178.09      201.83     19.77 o 
   1  10   7     1511.07     1352.46     34.51 o 
   2  10   7       60.87       79.83     18.16 o 
   3  10   7       11.33       21.66     16.58 o 
   4  10   7      315.84      338.66     65.10 o 
   5  10   7       98.07       93.36     38.73 o 
  -5  11   7        0.02       28.11     26.75 o 
  -4  11   7     5099.80     5065.61    386.69 o 
  -3  11   7      110.53      165.04     30.69 o 
  -2  11   7       44.86       92.79     25.41 o 
  -1  11   7     1002.56      962.09     58.58 o 
   0  11   7      319.95      301.65     43.08 o 
   1  11   7      786.79      678.89     34.07 o 
   2  11   7      214.80      233.31     34.57 o 
   3  11   7       98.00       81.81     29.52 o 
   4  11   7       47.93       45.79     33.50 o 
   5  11   7        7.47       23.26     35.18 o 
  -5  12   7      218.95      174.87     67.68 o 
  -4  12   7     1369.27     1342.48    122.95 o 
  -3  12   7      804.22      947.09     56.65 o 
  -2  12   7        4.23       28.49     23.27 o 
  -1  12   7        6.54      145.31     27.31 o 
   0  12   7        2.12        5.66     21.06 o 
   1  12   7     1340.39     1132.20     57.61 o 
   2  12   7       61.58       91.09     30.56 o 
   3  12   7      412.86      477.38     59.01 o 
   4  12   7      172.40      172.95     45.89 o 
   5  12   7       62.57       65.30     38.62 o 
  -5  13   7       98.62      123.29     44.90 o 
  -4  13   7     1352.26     1268.85    114.52 o 
  -3  13   7       69.53      140.39     30.53 o 
  -2  13   7      223.66      299.51     37.64 o 
  -1  13   7      294.25      341.17     38.80 o 
   0  13   7       18.36       22.63     24.20 o 
   1  13   7        0.30       35.11     19.92 o 
   2  13   7        9.88        7.91     27.70 o 
   3  13   7      403.66      386.05     46.78 o 
   4  13   7        4.49       83.41     47.16 o 
   5  13   7      195.89      262.26     57.52 o 
  -5  14   7        1.02        8.68     34.77 o 
  -4  14   7        7.04       -2.04     33.57 o 
  -3  14   7      333.88      362.15     89.44 o 
  -2  14   7      101.42      120.14     31.13 o 
  -1  14   7      244.12      344.66     39.47 o 
   0  14   7      291.55      280.18     37.30 o 
   1  14   7      318.31      304.40     42.28 o 
   2  14   7      161.57      139.96     35.90 o 
   3  14   7      110.46       91.76     34.96 o 
   4  14   7     1259.54     1127.69     83.06 o 
   5  14   7      245.83      129.38     71.19 o 
  -4  15   7       11.40       78.78     38.13 o 
  -3  15   7       35.27       95.59     39.52 o 
  -2  15   7      197.15      212.37     36.53 o 
  -1  15   7     1534.02     1289.04     74.11 o 
   0  15   7       19.15       -2.24     25.66 o 
   1  15   7      286.47      281.67     41.18 o 
   2  15   7     2064.13     1780.74     98.45 o 
   3  15   7       42.98       55.89     32.22 o 
   4  15   7        1.23       42.96     38.95 o 
  -4  16   7       12.15       65.26     64.03 o 
  -3  16   7       22.05       65.75     40.41 o 
  -2  16   7      458.63      561.87     62.58 o 
  -1  16   7      804.09      678.40     52.91 o 
   0  16   7      197.79      335.98     52.44 o 
   1  16   7      238.07      241.10     40.08 o 
   2  16   7        0.66       12.32     30.61 o 
   3  16   7      447.73      375.61     51.27 o 
   4  16   7      748.55      648.35     80.05 o 
  -3  17   7      191.85      189.03     44.90 o 
  -2  17   7      765.98      735.88     83.02 o 
  -1  17   7        0.01       67.46     31.22 o 
   0  17   7      898.63      827.05     61.56 o 
   1  17   7      399.72      443.46     50.22 o 
   2  17   7       23.51       25.72     30.85 o 
   3  17   7      414.65      336.18     49.46 o 
   4  17   7        2.97       92.28     74.19 o 
  -3  18   7       50.17      130.31     67.53 o 
  -2  18   7       50.31      136.46     35.92 o 
  -1  18   7      448.59      442.21     53.40 o 
   0  18   7       78.91      141.55     34.61 o 
   1  18   7       72.29      156.13     35.93 o 
   2  18   7      228.21      274.92     46.04 o 
   3  18   7      152.51      223.70     45.71 o 
  -2  19   7       66.25      142.83     70.50 o 
  -1  19   7        8.47       98.01     34.06 o 
   0  19   7       73.07      176.01     36.32 o 
   1  19   7        0.02       27.35     30.03 o 
   2  19   7      105.61      160.69     45.53 o 
   3  19   7        0.05      149.74     74.04 o 
  -2  20   7      277.41      271.72     93.54 o 
  -1  20   7      671.90      557.12     72.76 o 
   0  20   7      200.69      299.19     43.65 o 
   1  20   7        3.49      113.45     37.87 o 
   2  20   7      132.40      127.03     92.31 o 
  -1  21   7      185.11      179.03     68.85 o 
   0  21   7      802.68      728.36    110.26 o 
   1  21   7      101.10      145.06     63.78 o 
  -6   0   8      428.34      513.83     89.04 o 
  -5   0   8        0.14      -16.29     29.70 o 
  -4   0   8      410.88      365.36     59.67 o 
  -3   0   8        0.17       10.28     18.90 o 
  -2   0   8     4133.04     3764.36    100.60 o 
  -1   0   8    26405.04    27444.36   1098.89 o 
   0   0   8     5580.14     5525.03    115.25 o 
   1   0   8      254.97      307.46     18.00 o 
   2   0   8     1530.40     1336.23    125.87 o 
   3   0   8      333.53      336.13     52.04 o 
   4   0   8       53.74       84.78     31.00 o 
   5   0   8      457.01      404.25     76.09 o 
   6   0   8     1165.98     1080.90    115.73 o 
  -6   1   8      824.24      800.78     67.57 o 
  -5   1   8       50.07       25.63     25.55 o 
  -4   1   8      170.34      162.85     32.44 o 
  -3   1   8      622.36      468.44     34.84 o 
  -2   1   8      249.94      223.29     22.54 o 
  -1   1   8     1528.67     1471.71     84.85 o 
   0   1   8       57.96       80.81     14.01 o 
   1   1   8      612.62      658.15     38.51 o 
   2   1   8      443.96      536.02     21.23 o 
   3   1   8       72.10       64.21     14.02 o 
   4   1   8     3635.05     3293.85    267.72 o 
   5   1   8      338.42      339.26     51.21 o 
   6   1   8      104.24       98.81     40.87 o 
  -6   2   8       21.89        5.32     28.39 o 
  -5   2   8        0.05       -1.06     19.00 o 
  -4   2   8        0.24       11.90     19.93 o 
  -3   2   8     1016.86      829.43     63.31 o 
  -2   2   8      268.14      276.52     28.67 o 
  -1   2   8     1364.22     1492.96     36.50 o 
   0   2   8       88.96      126.75     18.42 o 
   1   2   8     1303.75     1324.61     54.77 o 
   2   2   8      254.52      299.23     17.97 o 
   3   2   8        9.62       14.79     11.16 o 
   4   2   8        0.40        8.89     14.63 o 
   5   2   8      234.73      212.75     43.56 o 
   6   2   8        4.52       27.72     50.93 o 
  -6   3   8        0.21       -9.90     26.81 o 
  -5   3   8      443.92      454.77     99.45 o 
  -4   3   8     1316.04     1103.60     60.62 o 
  -3   3   8      600.59      553.87     37.68 o 
  -2   3   8      136.44      113.51     15.57 o 
  -1   3   8        3.82        9.95      7.68 o 
   0   3   8       92.09      121.30     18.07 o 
   1   3   8      514.10      552.69     31.54 o 
   2   3   8     6586.29     7083.94    296.25 o 
   3   3   8      756.11      716.69     48.99 o 
   4   3   8       22.00       27.69     15.72 o 
   5   3   8      132.05      135.28     38.58 o 
   6   3   8      876.29      901.86     78.16 o 
  -6   4   8        0.69      -17.52     34.98 o 
  -5   4   8        6.68        8.02     22.24 o 
  -4   4   8      659.16      631.89     49.36 o 
  -3   4   8       63.46      101.50     18.72 o 
  -2   4   8      966.27      949.94     38.76 o 
  -1   4   8     1488.04     1559.56     55.13 o 
   0   4   8      323.60      382.97     22.57 o 
   1   4   8     2877.15     3203.09     91.61 o 
   2   4   8     2602.23     2873.46    108.59 o 
   3   4   8        4.05        6.21     12.96 o 
   4   4   8       32.19       33.82     19.06 o 
   5   4   8       89.08      103.63     30.97 o 
   6   4   8      237.87      266.17     52.98 o 
  -6   5   8       56.76       83.29     34.66 o 
  -5   5   8      319.40      326.52     47.73 o 
  -4   5   8      459.67      501.46     38.25 o 
  -3   5   8      174.17      200.17     24.71 o 
  -2   5   8      384.25      347.41     25.37 o 
  -1   5   8        0.04       10.49      8.53 o 
   0   5   8      558.22      529.64     20.83 o 
   1   5   8     1678.65     1821.94     34.16 o 
   2   5   8     1731.82     1719.67     49.52 o 
   3   5   8      113.65      126.98     17.15 o 
   4   5   8      151.73      190.41     32.18 o 
   5   5   8      229.92      232.18     40.10 o 
   6   5   8      750.77      726.09     91.01 o 
  -6   6   8       25.81       63.78     63.46 o 
  -5   6   8        0.86       24.30     22.74 o 
  -4   6   8      166.28      223.86     30.77 o 
  -3   6   8     1192.64     1134.18    154.96 o 
  -2   6   8      525.65      635.19     37.00 o 
  -1   6   8       97.40      102.62     13.14 o 
   0   6   8     2772.52     2591.49     38.77 o 
   1   6   8      541.90      531.97     22.48 o 
   2   6   8        2.27        6.86     10.33 o 
   3   6   8      392.55      382.66     25.56 o 
   4   6   8      109.67       77.47     26.91 o 
   5   6   8      849.61      665.74     54.83 o 
   6   6   8       16.01       27.43     30.67 o 
  -6   7   8       10.60       11.86     27.90 o 
  -5   7   8      701.24      664.71     48.62 o 
  -4   7   8      212.45      198.71     30.46 o 
  -3   7   8       99.75      130.10     30.10 o 
  -2   7   8     3272.83     3662.49    204.33 o 
  -1   7   8      231.02      281.51     17.15 o 
   0   7   8      367.43      370.13     20.35 o 
   1   7   8      172.00      228.37     17.38 o 
   2   7   8       25.74       27.49     11.69 o 
   3   7   8     1209.87     1176.24     37.66 o 
   4   7   8       10.58       15.03     24.11 o 
   5   7   8      589.34      554.00     55.11 o 
   6   7   8        0.42        7.37     25.97 o 
  -6   8   8       52.31       85.21     33.65 o 
  -5   8   8      169.26      149.58     33.50 o 
  -4   8   8      114.11      150.27     50.22 o 
  -3   8   8      466.87      574.32     46.87 o 
  -2   8   8      180.66      222.03     19.87 o 
  -1   8   8       76.75       87.65     12.54 o 
   0   8   8      102.02       98.90     14.67 o 
   1   8   8       37.53       30.40     11.26 o 
   2   8   8      154.63      204.95     18.53 o 
   3   8   8      516.89      547.21     29.13 o 
   4   8   8       13.07       20.56     34.94 o 
   5   8   8      330.23      324.88     72.36 o 
   6   8   8      306.25      312.43     59.82 o 
  -6   9   8      128.52      168.35     39.71 o 
  -5   9   8      196.02      233.18     35.60 o 
  -4   9   8     1849.65     1979.10    154.44 o 
  -3   9   8      373.60      445.85     34.73 o 
  -2   9   8      338.47      364.98     21.17 o 
  -1   9   8       64.02       78.25     12.95 o 
   0   9   8       82.00      104.19     14.53 o 
   1   9   8      300.07      294.46     18.91 o 
   2   9   8      455.91      465.87     24.63 o 
   3   9   8     1188.21     1075.64     44.01 o 
   4   9   8      240.75      248.92     45.17 o 
   5   9   8      264.46      274.67     61.26 o 
   6   9   8        4.82       21.48     58.17 o 
  -5  10   8        2.95        8.05     24.30 o 
  -4  10   8        7.20       77.85     33.32 o 
  -3  10   8     1017.17     1097.15     42.41 o 
  -2  10   8      490.39      495.66     24.20 o 
  -1  10   8      250.93      238.79     22.79 o 
   0  10   8     1413.19     1288.86     49.61 o 
   1  10   8      829.52      733.77     32.16 o 
   2  10   8        0.75       -5.63     13.55 o 
   3  10   8      197.97      230.39     27.91 o 
   4  10   8       95.85       92.74     47.71 o 
   5  10   8      173.78      187.57     45.86 o 
  -5  11   8      633.38      530.84     85.44 o 
  -4  11   8      137.94      193.99     42.84 o 
  -3  11   8       60.68       64.94     24.48 o 
  -2  11   8       55.65       52.14     22.79 o 
  -1  11   8        0.76       36.51     20.85 o 
   0  11   8       39.08       56.06     22.23 o 
   1  11   8      203.16      237.71     32.76 o 
   2  11   8      809.90      733.47     46.96 o 
   3  11   8      239.73      292.47     30.18 o 
   4  11   8       27.40       67.15     33.21 o 
   5  11   8       81.00       94.44     40.82 o 
  -5  12   8       11.08       35.15     52.58 o 
  -4  12   8        2.31       77.56     34.42 o 
  -3  12   8      201.27      258.21     35.41 o 
  -2  12   8      222.04      305.12     36.57 o 
  -1  12   8     2363.56     2367.50     78.56 o 
   0  12   8       92.09       95.58     26.25 o 
   1  12   8       90.18      111.32     21.35 o 
   2  12   8      444.02      510.11     46.29 o 
   3  12   8      248.97      331.81     42.49 o 
   4  12   8        7.39       16.08     32.02 o 
   5  12   8      134.03      121.61     42.47 o 
  -5  13   8       56.32       46.29     58.80 o 
  -4  13   8       66.05      131.42     40.11 o 
  -3  13   8      534.56      630.42     48.40 o 
  -2  13   8       66.04      102.28     28.73 o 
  -1  13   8      664.17      640.45     47.29 o 
   0  13   8       47.13       71.23     27.06 o 
   1  13   8     1262.91     1056.39     69.33 o 
   2  13   8        3.39        0.84     25.73 o 
   3  13   8       15.35        7.49     26.17 o 
   4  13   8     2350.30     1868.20    101.56 o 
   5  13   8       77.35       95.43     68.70 o 
  -4  14   8       27.86       70.85     36.89 o 
  -3  14   8      435.20      502.03     47.73 o 
  -2  14   8        5.08       -2.87     23.58 o 
  -1  14   8      459.95      497.75     53.41 o 
   0  14   8        2.67       18.51     25.49 o 
   1  14   8       89.14      107.28     31.03 o 
   2  14   8        3.28       15.16     28.00 o 
   3  14   8       58.35       55.87     32.73 o 
   4  14   8        0.03       52.38     39.68 o 
   5  14   8        0.05       -4.13     58.06 o 
  -4  15   8       10.77       43.81     64.71 o 
  -3  15   8      170.90      205.00     45.00 o 
  -2  15   8       63.36      143.12     33.19 o 
  -1  15   8       19.74       78.43     28.06 o 
   0  15   8        8.27       27.58     26.38 o 
   1  15   8        6.68       90.98     30.43 o 
   2  15   8      129.33      189.90     39.17 o 
   3  15   8      233.99      201.07     41.11 o 
   4  15   8       15.40       58.82     38.97 o 
  -4  16   8      227.74      180.94     81.16 o 
  -3  16   8       74.52       71.40     38.70 o 
  -2  16   8       45.43      110.55     31.23 o 
  -1  16   8      316.81      396.37     63.44 o 
   0  16   8      162.70      184.55     36.56 o 
   1  16   8      322.53      286.69     43.77 o 
   2  16   8      143.29      158.17     39.28 o 
   3  16   8        0.73       18.60     31.31 o 
   4  16   8        3.16        9.04     40.98 o 
  -3  17   8       84.47       90.01     61.70 o 
  -2  17   8      273.80      419.59     46.38 o 
  -1  17   8       13.90       51.80     29.28 o 
   0  17   8       88.70      169.24     33.19 o 
   1  17   8      609.37      561.53     66.56 o 
   2  17   8        2.19       53.81     30.16 o 
   3  17   8        1.83       37.88     32.24 o 
   4  17   8       49.67       43.70     69.37 o 
  -3  18   8      441.50      345.50     90.76 o 
  -2  18   8      108.67       66.65     40.17 o 
  -1  18   8        7.21       41.46     29.21 o 
   0  18   8     1050.50      838.55     59.43 o 
   1  18   8      267.01      269.23     43.15 o 
   2  18   8       57.17      104.13     34.18 o 
   3  18   8      581.31      447.18     77.46 o 
  -2  19   8      719.63      463.62    101.49 o 
  -1  19   8        0.92       45.36     39.15 o 
   0  19   8      139.78      140.59     36.13 o 
   1  19   8       16.08       34.79     30.68 o 
   2  19   8      964.81      800.54     63.86 o 
   3  19   8      600.94      380.36     96.17 o 
  -1  20   8        9.92       96.93     48.99 o 
   0  20   8      510.39      640.91    111.19 o 
   1  20   8       63.17      118.77     37.54 o 
   2  20   8       18.89       97.42     59.40 o 
  -1  21   8        0.05       68.98     58.83 o 
   0  21   8      107.58      187.60     63.82 o 
  -6   1   9      212.61      230.41     48.53 o 
  -5   1   9        5.95       15.95     24.93 o 
  -4   1   9      351.81      369.23     41.93 o 
  -3   1   9      105.93       92.24     20.98 o 
  -2   1   9      275.79      273.97     22.74 o 
  -1   1   9     1199.01     1169.40     32.35 o 
   0   1   9       23.43       44.39     17.71 o 
   1   1   9      442.51      345.90     20.93 o 
   2   1   9      136.75      144.57     13.59 o 
   3   1   9      342.47      342.91     24.33 o 
   4   1   9      109.84      123.00     23.49 o 
   5   1   9       56.09       76.94     32.11 o 
   6   1   9     1387.99     1153.63     83.91 o 
  -6   2   9      153.70      143.62     39.50 o 
  -5   2   9       60.33       52.14     25.86 o 
  -4   2   9     1767.57     1506.56    102.20 o 
  -3   2   9      399.70      417.25     38.37 o 
  -2   2   9        0.88       10.49      9.23 o 
  -1   2   9     1635.43     1693.22     39.58 o 
   0   2   9       84.81      102.59     16.92 o 
   1   2   9     3234.37     3163.81    155.28 o 
   2   2   9      211.04      250.03     22.92 o 
   3   2   9      579.87      550.25     36.21 o 
   4   2   9     3405.35     3012.02    213.07 o 
   5   2   9        0.63       14.77     26.71 o 
   6   2   9      265.55      213.39     49.16 o 
  -6   3   9      453.99      413.51     57.18 o 
  -5   3   9       55.13       66.50     26.96 o 
  -4   3   9      516.21      493.75     47.01 o 
  -3   3   9      187.65      144.31     25.41 o 
  -2   3   9        1.54        8.64     10.55 o 
  -1   3   9      139.32      164.57     18.03 o 
   0   3   9      997.98      902.95     33.41 o 
   1   3   9       27.90       33.41     10.15 o 
   2   3   9     1468.56     1532.36     66.33 o 
   3   3   9     1740.04     1645.56     88.90 o 
   4   3   9       77.30       70.60     19.30 o 
   5   3   9       23.65       -9.57     25.24 o 
   6   3   9      244.91      236.87     50.34 o 
  -6   4   9        8.60       -0.83     27.67 o 
  -5   4   9      334.94      317.38     45.92 o 
  -4   4   9        7.73       20.76     20.08 o 
  -3   4   9        9.97       23.31     14.31 o 
  -2   4   9      311.13      362.59     32.39 o 
  -1   4   9     1548.73     1626.26     64.74 o 
   0   4   9      164.48      192.19     18.30 o 
   1   4   9     1782.23     1974.17     65.26 o 
   2   4   9     2074.90     1987.68     60.56 o 
   3   4   9      553.72      536.00     26.67 o 
   4   4   9     1337.41     1050.72     75.94 o 
   5   4   9      755.03      579.69     53.36 o 
   6   4   9       81.78       84.94     37.93 o 
  -6   5   9       21.58       40.49     35.62 o 
  -5   5   9       65.12       62.30     26.19 o 
  -4   5   9       81.22      131.78     23.70 o 
  -3   5   9      372.86      357.08     37.20 o 
  -2   5   9      519.99      560.03     25.61 o 
  -1   5   9      120.55      131.03     16.40 o 
   0   5   9     2338.07     2105.85     34.44 o 
   1   5   9      506.89      509.95     22.15 o 
   2   5   9       64.85       96.31     14.28 o 
   3   5   9      286.93      295.88     22.92 o 
   4   5   9       50.56       44.18     19.46 o 
   5   5   9       34.52       52.43     26.47 o 
   6   5   9        5.70       -6.66     29.58 o 
  -6   6   9        1.43        5.39     27.38 o 
  -5   6   9        0.97       31.68     23.11 o 
  -4   6   9       34.38       44.90     19.04 o 
  -3   6   9       40.63       42.12     20.80 o 
  -2   6   9      740.27      817.09     44.34 o 
  -1   6   9       82.03      115.06     13.94 o 
   0   6   9       18.85       22.39     10.98 o 
   1   6   9       16.37        7.50     10.62 o 
   2   6   9       15.51       14.21     11.08 o 
   3   6   9       25.85       46.90     13.71 o 
   4   6   9      403.34      343.21     39.06 o 
   5   6   9        0.06       37.99     26.33 o 
   6   6   9       17.69       -0.23     28.65 o 
  -6   7   9        3.22       31.73     28.53 o 
  -5   7   9       21.04       43.97     26.38 o 
  -4   7   9        0.69       14.39     17.68 o 
  -3   7   9     1004.52      988.59     44.14 o 
  -2   7   9      390.63      437.59     33.39 o 
  -1   7   9     1469.23     1671.58     62.39 o 
   0   7   9     2011.99     1886.35     36.40 o 
   1   7   9     1159.57     1260.43     32.15 o 
   2   7   9      313.41      336.17     22.12 o 
   3   7   9      140.24      137.42     18.70 o 
   4   7   9       17.00       24.01     21.12 o 
   5   7   9       38.29       53.75     28.43 o 
   6   7   9        6.76        1.91     31.33 o 
  -6   8   9       98.93      120.92     39.61 o 
  -5   8   9      960.55      908.45     54.27 o 
  -4   8   9        9.98       34.09     19.99 o 
  -3   8   9      164.16      219.32     27.47 o 
  -2   8   9     1494.21     1613.80     65.78 o 
  -1   8   9        2.09        3.12      9.46 o 
   0   8   9      557.57      587.70     25.09 o 
   1   8   9        1.05        4.37     10.70 o 
   2   8   9     3129.86     3119.10     53.56 o 
   3   8   9      676.87      633.92     30.29 o 
   4   8   9      813.26      675.01     45.94 o 
   5   8   9     2244.62     2025.29    141.88 o 
   6   8   9      199.36      143.04     41.72 o 
  -6   9   9      120.95       73.47     45.85 o 
  -5   9   9      107.57      156.96     33.12 o 
  -4   9   9      581.72      699.51     56.70 o 
  -3   9   9      719.67      769.76     46.94 o 
  -2   9   9      522.61      562.18     25.50 o 
  -1   9   9      330.07      358.46     20.68 o 
   0   9   9     2194.85     2021.65     39.31 o 
   1   9   9      243.38      310.02     20.10 o 
   2   9   9      218.86      244.47     20.64 o 
   3   9   9     1040.18      974.82     36.90 o 
   4   9   9       75.51      139.68     36.82 o 
   5   9   9      244.87      235.59     51.80 o 
   6   9   9      504.50      388.89     95.74 o 
  -5  10   9       19.01       31.69     23.66 o 
  -4  10   9      948.62      990.59     67.20 o 
  -3  10   9      457.43      518.15     32.37 o 
  -2  10   9      556.42      660.65     37.91 o 
  -1  10   9      399.40      391.97     43.73 o 
   0  10   9        3.16       21.60     15.19 o 
   1  10   9     1209.79     1125.94     38.87 o 
   2  10   9        0.27       -2.18     14.03 o 
   3  10   9       41.50       27.76     17.90 o 
   4  10   9      249.18      334.04     85.04 o 
   5  10   9      248.54      254.82     53.24 o 
  -5  11   9      259.71      275.90     76.73 o 
  -4  11   9      947.70     1017.53     69.55 o 
  -3  11   9      228.26      303.03     36.33 o 
  -2  11   9      477.04      564.38     56.15 o 
  -1  11   9      632.24      613.08     40.15 o 
   0  11   9      340.95      359.43     34.55 o 
   1  11   9      724.90      626.26     43.18 o 
   2  11   9     1822.28     1683.39     64.67 o 
   3  11   9        2.27       19.28     17.18 o 
   4  11   9        0.72       14.55     38.85 o 
   5  11   9       14.06       20.95     34.75 o 
  -5  12   9      223.53      302.20     84.51 o 
  -4  12   9      803.62      800.19     67.12 o 
  -3  12   9      436.29      495.64     44.49 o 
  -2  12   9      198.93      216.51     33.63 o 
  -1  12   9       27.49       77.64     24.85 o 
   0  12   9       14.30       36.03     22.43 o 
   1  12   9     1293.42     1138.08     80.49 o 
   2  12   9       23.65       29.99     26.52 o 
   3  12   9      487.46      507.63     47.92 o 
   4  12   9      215.68      204.95     45.43 o 
   5  12   9       15.45       58.43     36.97 o 
  -5  13   9      174.79      130.15     65.42 o 
  -4  13   9       19.91       54.14     33.35 o 
  -3  13   9       38.45       61.52     26.32 o 
  -2  13   9      242.48      290.43     39.92 o 
  -1  13   9      210.19      226.58     34.48 o 
   0  13   9       92.26       94.41     27.48 o 
   1  13   9      332.61      363.01     40.54 o 
   2  13   9        8.96      -10.97     25.07 o 
   3  13   9      277.64      320.85     43.43 o 
   4  13   9        7.90       62.09     95.45 o 
   5  13   9       60.07       68.16     47.45 o 
  -4  14   9       94.11      140.25     71.25 o 
  -3  14   9       56.54       74.71     27.74 o 
  -2  14   9        4.98       32.81     24.79 o 
  -1  14   9      220.37      243.29     35.87 o 
   0  14   9       78.56       60.42     27.21 o 
   1  14   9      386.79      367.47     42.66 o 
   2  14   9       15.99       29.11     28.15 o 
   3  14   9      540.18      570.09     55.86 o 
   4  14   9     1306.37     1124.27     82.77 o 
   5  14   9       57.11       44.06     65.44 o 
  -4  15   9      181.97      227.60     82.12 o 
  -3  15   9       23.10       58.67     59.21 o 
  -2  15   9      421.78      522.97     59.90 o 
  -1  15   9     1479.33     1282.98    119.22 o 
   0  15   9        8.82       35.43     26.14 o 
   1  15   9      830.58      847.07     55.63 o 
   2  15   9      379.64      408.68     48.52 o 
   3  15   9      159.02      190.56     39.38 o 
   4  15   9        1.31       20.53     40.45 o 
  -4  16   9        3.31       29.05     55.16 o 
  -3  16   9        0.02       53.99     63.14 o 
  -2  16   9      176.36      290.26     46.70 o 
  -1  16   9      626.58      603.98     67.83 o 
   0  16   9       15.44       63.30     29.53 o 
   1  16   9        2.08       48.74     29.22 o 
   2  16   9      208.46      230.92     40.84 o 
   3  16   9       97.90       73.99     32.47 o 
   4  16   9     1131.10      970.94     88.74 o 
  -3  17   9      221.45      121.09     70.06 o 
  -2  17   9      248.64      299.19     54.24 o 
  -1  17   9       40.64       55.38     29.28 o 
   0  17   9      986.18      834.75     57.22 o 
   1  17   9       10.40      103.20     36.09 o 
   2  17   9       36.14       71.10     32.93 o 
   3  17   9      566.62      510.66     56.11 o 
   4  17   9        0.82      -14.93     64.49 o 
  -3  18   9      108.85      145.70     62.39 o 
  -2  18   9        0.05       56.09     40.75 o 
  -1  18   9       14.79       39.02     39.09 o 
   0  18   9      140.13      235.44     37.77 o 
   1  18   9       23.60       91.64     32.82 o 
   2  18   9      410.33      418.98     51.23 o 
   3  18   9      243.54      319.19     50.21 o 
  -2  19   9      184.98      281.72     54.11 o 
  -1  19   9       54.40      120.19     44.71 o 
   0  19   9        4.38       64.06     43.80 o 
   1  19   9       74.76       89.20     34.64 o 
   2  19   9       16.49      153.69     39.49 o 
   3  19   9        2.63        4.61     62.73 o 
  -1  20   9        1.87       30.35     42.13 o 
   0  20   9      106.12      201.00     54.69 o 
   1  20   9       15.36       97.22     48.01 o 
  -1  21   9       40.93        6.61     53.19 o 
   0  21   9      865.47      897.72    118.20 o 
  -6   0  10      386.83      416.72     84.90 o 
  -5   0  10        0.18      -21.29     29.86 o 
  -4   0  10      326.17      241.08     50.95 o 
  -3   0  10      455.07      391.86     49.74 o 
  -2   0  10     1225.73     1089.15     98.53 o 
  -1   0  10    12196.54    13243.96    208.10 o 
   0   0  10     3259.02     2987.75     98.45 o 
   1   0  10     1367.90     1289.09     62.76 o 
   2   0  10      785.14      689.63     56.65 o 
   3   0  10      639.69      501.84     53.72 o 
   4   0  10    10346.10     9694.79   1365.80 o 
   5   0  10       76.35      201.13     61.45 o 
   6   0  10     1367.15     1135.04    117.51 o 
  -6   1  10      291.74      236.64     47.04 o 
  -5   1  10       53.37       76.91     28.59 o 
  -4   1  10      364.46      371.77     42.18 o 
  -3   1  10      151.15      189.84     26.73 o 
  -2   1  10      702.53      687.05     35.98 o 
  -1   1  10     2450.62     2560.02     46.20 o 
   0   1  10     1130.28     1134.44     32.22 o 
   1   1  10      190.28      174.76     13.44 o 
   2   1  10      145.06      144.22     13.79 o 
   3   1  10     1365.72     1168.38    101.86 o 
   4   1  10     7542.98     6683.43    560.13 o 
   5   1  10      260.25      262.04     46.43 o 
   6   1  10       65.50      100.96     41.56 o 
  -6   2  10       45.51       64.01     32.78 o 
  -5   2  10       19.83       24.96     22.74 o 
  -4   2  10      143.29      144.24     30.97 o 
  -3   2  10       58.60       97.55     21.26 o 
  -2   2  10      568.51      582.48     29.82 o 
  -1   2  10      580.19      614.79     27.29 o 
   0   2  10      864.89      842.00     31.49 o 
   1   2  10      165.17      201.91     16.45 o 
   2   2  10      509.17      600.13     29.50 o 
   3   2  10       72.32       71.93     15.25 o 
   4   2  10     4775.86     4313.61    331.81 o 
   5   2  10       42.83       29.19     27.23 o 
   6   2  10        1.49       16.96     38.05 o 
  -6   3  10       10.86      -24.44     24.75 o 
  -5   3  10     1009.76      944.26     63.13 o 
  -4   3  10     1186.49     1033.32     59.13 o 
  -3   3  10       49.34       76.78     20.11 o 
  -2   3  10      875.10      839.77     50.32 o 
  -1   3  10        5.13       19.35     12.23 o 
   0   3  10       58.67       81.93     17.51 o 
   1   3  10     8520.88     9795.84    363.34 o 
   2   3  10     3004.49     2995.77    127.96 o 
   3   3  10      342.73      389.18     23.71 o 
   4   3  10      148.36      193.82     24.92 o 
   5   3  10       93.56       93.07     37.00 o 
   6   3  10      298.18      313.53     56.05 o 
  -6   4  10       24.81       26.80     27.02 o 
  -5   4  10        0.29       36.76     23.41 o 
  -4   4  10      345.44      329.01     40.17 o 
  -3   4  10      178.48      189.67     22.17 o 
  -2   4  10     2630.38     2578.92    181.64 o 
  -1   4  10     1945.02     2038.82     47.01 o 
   0   4  10        6.09       13.36     15.12 o 
   1   4  10     3338.22     3763.76    122.74 o 
   2   4  10      223.45      304.29     20.19 o 
   3   4  10       60.79       63.42     14.91 o 
   4   4  10      458.12      459.76     33.64 o 
   5   4  10        0.01       -8.47     23.24 o 
   6   4  10      352.46      355.86     59.61 o 
  -6   5  10        5.54       50.47     44.05 o 
  -5   5  10        1.79       36.84     23.86 o 
  -4   5  10      671.09      666.59     49.52 o 
  -3   5  10        4.83       19.50     13.27 o 
  -2   5  10      346.84      354.19     22.19 o 
  -1   5  10      307.74      443.27     20.79 o 
   0   5  10       66.59       79.27     15.85 o 
   1   5  10    17606.54    20049.50    377.94 o 
   2   5  10      420.90      409.79     24.04 o 
   3   5  10        2.23       -3.62     10.92 o 
   4   5  10       21.80       29.92     19.43 o 
   5   5  10      452.01      348.50     45.40 o 
   6   5  10       45.42       52.33     36.11 o 
  -6   6  10       23.08       36.10     40.76 o 
  -5   6  10       39.79       45.13     25.17 o 
  -4   6  10        0.25        8.48     17.73 o 
  -3   6  10     1860.88     1552.12    164.79 o 
  -2   6  10       11.78       27.86     11.32 o 
  -1   6  10      178.55      188.38     16.13 o 
   0   6  10     4007.29     3531.53     75.92 o 
   1   6  10      110.84       92.23     14.46 o 
   2   6  10      105.29      111.78     15.77 o 
   3   6  10      687.45      632.09     29.40 o 
   4   6  10      468.11      490.99     38.04 o 
   5   6  10      227.74      194.49     39.13 o 
   6   6  10        0.17      -18.48     29.72 o 
  -6   7  10       41.86       70.58     41.85 o 
  -5   7  10       45.14       55.53     36.91 o 
  -4   7  10      316.68      287.42     33.72 o 
  -3   7  10      237.84      277.13     29.09 o 
  -2   7  10     1591.14     1712.26     55.77 o 
  -1   7  10      810.22      882.21     47.98 o 
   0   7  10       21.45       41.30     13.09 o 
   1   7  10     9062.15    10198.41    190.90 o 
   2   7  10      679.28      699.81     28.05 o 
   3   7  10      223.94      257.46     23.09 o 
   4   7  10       15.24       24.93     21.80 o 
   5   7  10     1004.95      831.19     61.16 o 
   6   7  10       14.59      -23.14     28.58 o 
  -6   8  10      113.78      249.96     70.23 o 
  -5   8  10      520.67      503.40     47.13 o 
  -4   8  10       15.72       51.48     20.15 o 
  -3   8  10      211.66      259.96     29.10 o 
  -2   8  10        6.50        6.17     11.36 o 
  -1   8  10       75.32       99.26     13.94 o 
   0   8  10      444.58      416.47     22.31 o 
   1   8  10      220.11      271.32     20.09 o 
   2   8  10      162.62      191.47     18.85 o 
   3   8  10      222.87      256.90     27.97 o 
   4   8  10      117.90       99.25     26.10 o 
   5   8  10      123.12      135.28     53.15 o 
   6   8  10      596.83      536.90     93.33 o 
  -6   9  10      111.46      111.12     56.23 o 
  -5   9  10      825.17      881.95     98.86 o 
  -4   9  10     1228.14     1237.08     70.99 o 
  -3   9  10       48.61       73.19     18.49 o 
  -2   9  10        0.24        1.40     11.26 o 
  -1   9  10        6.93       48.65     12.76 o 
   0   9  10       29.16       30.17     13.95 o 
   1   9  10     6101.47     5889.48    171.56 o 
   2   9  10      946.84      925.77     32.29 o 
   3   9  10      898.99      810.98     34.23 o 
   4   9  10      592.60      601.06     49.41 o 
   5   9  10      323.92      350.03     55.95 o 
   6   9  10       99.01      103.95     65.01 o 
  -5  10  10      262.64      327.34     81.26 o 
  -4  10  10        4.94       11.25     27.57 o 
  -3  10  10      886.04      766.82     36.26 o 
  -2  10  10       61.89       41.51     13.43 o 
  -1  10  10      202.17      224.73     23.22 o 
   0  10  10     1733.03     1476.36     54.57 o 
   1  10  10      563.90      557.47     30.72 o 
   2  10  10       51.09       65.09     18.56 o 
   3  10  10       56.01       84.34     21.90 o 
   4  10  10      167.32      208.91     44.06 o 
   5  10  10      207.28      272.82     52.36 o 
  -5  11  10      483.28      574.84    100.52 o 
  -4  11  10       16.69       44.10     37.19 o 
  -3  11  10       53.46       75.30     24.68 o 
  -2  11  10       67.90       95.22     24.88 o 
  -1  11  10      214.76      243.39     30.58 o 
   0  11  10       49.33       73.80     24.09 o 
   1  11  10       30.99       52.89     34.29 o 
   2  11  10     1345.29     1245.67     57.23 o 
   3  11  10       31.84       54.48     20.04 o 
   4  11  10       52.81       96.12     38.90 o 
   5  11  10       49.26       24.92     34.99 o 
  -5  12  10       26.49       86.47     60.72 o 
  -4  12  10       14.82       24.37     54.72 o 
  -3  12  10      382.05      483.19     46.01 o 
  -2  12  10      293.19      429.09     43.58 o 
  -1  12  10      876.27      925.46     96.62 o 
   0  12  10      183.27      196.01     39.57 o 
   1  12  10       82.42      104.10     28.29 o 
   2  12  10       55.67       59.09     28.49 o 
   3  12  10      360.62      394.50     44.25 o 
   4  12  10      958.83      975.27     74.28 o 
   5  12  10       69.47       86.85     44.97 o 
  -5  13  10        1.38      -12.87     48.48 o 
  -4  13  10      291.76      300.30     80.05 o 
  -3  13  10      418.88      423.62     43.07 o 
  -2  13  10      372.21      411.21     41.53 o 
  -1  13  10      843.70      805.62     69.57 o 
   0  13  10      373.83      346.15     38.32 o 
   1  13  10     1239.84     1115.27     56.80 o 
   2  13  10       97.74      117.88     31.67 o 
   3  13  10      357.50      345.20     45.18 o 
   4  13  10     2250.63     1918.46    121.88 o 
   5  13  10        0.34        2.31     38.02 o 
  -4  14  10       84.09       70.51     62.75 o 
  -3  14  10      499.00      443.29     62.50 o 
  -2  14  10        3.79       52.66     26.53 o 
  -1  14  10      253.89      232.27     35.85 o 
   0  14  10      263.13      268.69     37.28 o 
   1  14  10       37.37       43.17     27.37 o 
   2  14  10       35.04       28.29     28.97 o 
   3  14  10       60.14       92.26     33.73 o 
   4  14  10      629.47      743.57     99.95 o 
   5  14  10       12.83       37.07     62.63 o 
  -4  15  10        2.75       96.23     68.83 o 
  -3  15  10      125.19      188.02     64.33 o 
  -2  15  10      252.16      301.97     51.69 o 
  -1  15  10        4.93       78.39     27.99 o 
   0  15  10        5.98        6.62     24.29 o 
   1  15  10      251.70      287.81     40.15 o 
   2  15  10      402.43      438.25     48.99 o 
   3  15  10       71.97      108.24     33.26 o 
   4  15  10       70.58      117.67     46.21 o 
  -4  16  10       53.53        5.59     53.79 o 
  -3  16  10       51.61       75.71     62.98 o 
  -2  16  10      604.69      578.17     65.64 o 
  -1  16  10      177.79      219.45     48.68 o 
   0  16  10      139.99      164.14     35.36 o 
   1  16  10      633.78      572.83     73.00 o 
   2  16  10      263.50      236.01     40.29 o 
   3  16  10       13.25       64.23     31.66 o 
   4  16  10      382.82      269.10     60.90 o 
  -3  17  10        2.91       44.70     62.02 o 
  -2  17  10       11.16       26.97     37.82 o 
  -1  17  10       19.31       55.76     38.93 o 
   0  17  10       10.79       72.03     40.89 o 
   1  17  10        3.95       59.27     29.60 o 
   2  17  10      173.93      157.89     38.60 o 
   3  17  10      113.64      153.07     39.29 o 
  -3  18  10      517.41      337.75     84.55 o 
  -2  18  10       33.84       89.72     40.63 o 
  -1  18  10      114.71      143.55     46.96 o 
   0  18  10     1215.79     1008.93    137.82 o 
   1  18  10        1.28       82.02     40.69 o 
   2  18  10       45.22      119.75     34.87 o 
   3  18  10      511.31      442.37     57.44 o 
  -2  19  10      414.31      375.66     88.53 o 
  -1  19  10      313.48      241.48     60.33 o 
   0  19  10        6.92       69.24     41.63 o 
   1  19  10      111.12      119.58     46.29 o 
   2  19  10      897.97      854.23    117.08 o 
  -1  20  10      121.26      131.35     42.16 o 
   0  20  10      493.21      455.78     70.51 o 
   1  20  10       38.22       51.25     44.96 o 
  -6   1  11      266.46      271.60     48.67 o 
  -5   1  11        0.18       20.38     29.16 o 
  -4   1  11      279.15      310.13     38.94 o 
  -3   1  11       36.72       19.70     16.05 o 
  -2   1  11      715.13      692.40     31.25 o 
  -1   1  11     1063.23     1144.81     33.39 o 
   0   1  11       65.38       89.35     15.34 o 
   1   1  11     6644.22     6338.65    321.67 o 
   2   1  11       12.17       21.37      9.13 o 
   3   1  11      107.49      107.77     17.67 o 
   4   1  11       47.47       61.41     19.64 o 
   5   1  11       49.71       73.61     31.30 o 
   6   1  11      945.96      796.02     79.41 o 
  -6   2  11       12.35      -20.68     24.14 o 
  -5   2  11        4.51       41.98     33.25 o 
  -4   2  11     1961.08     1820.60    106.57 o 
  -3   2  11       89.70       94.30     21.46 o 
  -2   2  11     1687.73     1785.12    104.70 o 
  -1   2  11     1013.89     1004.12     33.69 o 
   0   2  11      328.41      319.35     29.52 o 
   1   2  11     2348.63     2219.88    125.44 o 
   2   2  11      158.85      200.90     21.95 o 
   3   2  11     1215.01     1062.49     47.50 o 
   4   2  11       16.15       28.75     16.66 o 
   5   2  11        1.16        8.52     26.45 o 
   6   2  11      435.93      407.67     62.73 o 
  -6   3  11      381.17      389.79     53.87 o 
  -5   3  11       97.98      126.57     33.92 o 
  -4   3  11       49.34       83.42     26.00 o 
  -3   3  11      225.81      277.67     49.16 o 
  -2   3  11     1340.22     1280.02     93.40 o 
  -1   3  11      325.73      379.21     25.10 o 
   0   3  11       29.72       32.23     15.62 o 
   1   3  11    10868.54    12220.91    468.94 o 
   2   3  11      505.08      533.35     23.46 o 
   3   3  11     1555.11     1467.07     54.60 o 
   4   3  11     1604.41     1400.85    105.84 o 
   5   3  11      290.42      315.26     65.85 o 
   6   3  11      305.14      278.70     53.91 o 
  -6   4  11      102.48      139.51     39.43 o 
  -5   4  11     1072.48      978.38     65.47 o 
  -4   4  11       26.35       48.38     22.50 o 
  -3   4  11      441.60      412.20     36.29 o 
  -2   4  11     9264.06     9304.02    662.18 o 
  -1   4  11      432.46      404.46     26.36 o 
   0   4  11       22.61       23.50     15.53 o 
   1   4  11      627.93      690.86     24.07 o 
   2   4  11     1230.78     1100.94     51.60 o 
   3   4  11      118.16      114.33     17.17 o 
   4   4  11     1609.68     1406.42     89.07 o 
   5   4  11     1359.06     1096.84     62.28 o 
   6   4  11       49.15       72.34     36.79 o 
  -6   5  11       14.70       15.12     32.82 o 
  -5   5  11      125.66      165.92     36.28 o 
  -4   5  11        7.54       38.97     22.64 o 
  -3   5  11      309.17      309.36     24.69 o 
  -2   5  11      175.25      256.53     19.95 o 
  -1   5  11      463.35      473.34     28.39 o 
   0   5  11     1953.52     1647.66     48.81 o 
   1   5  11     1828.69     2102.67     41.87 o 
   2   5  11       12.06        8.49     10.61 o 
   3   5  11      190.99      219.46     21.24 o 
   4   5  11      989.69      821.34     42.72 o 
   5   5  11      176.69      155.56     34.82 o 
   6   5  11       19.14       13.39     33.55 o 
  -6   6  11       20.74       66.02     40.04 o 
  -5   6  11       26.09       59.64     26.48 o 
  -4   6  11       65.35      101.24     23.17 o 
  -3   6  11        2.45       20.48     13.95 o 
  -2   6  11     3350.55     4061.10     88.86 o 
  -1   6  11       50.39       73.22     12.11 o 
   0   6  11      133.71      145.10     15.15 o 
   1   6  11       68.60       77.84     13.72 o 
   2   6  11        1.08       -2.86     10.28 o 
   3   6  11       23.57       31.26     14.02 o 
   4   6  11     1107.89     1015.91     46.38 o 
   5   6  11        0.03       25.19     25.04 o 
   6   6  11        1.72        5.65     29.86 o 
  -6   7  11        2.09       -0.93     39.47 o 
  -5   7  11        6.34       70.28     29.98 o 
  -4   7  11      375.74      317.41     30.08 o 
  -3   7  11      354.99      406.11     33.73 o 
  -2   7  11     1438.01     1569.63     50.17 o 
  -1   7  11     1256.22     1382.46     67.83 o 
   0   7  11     2290.86     2077.33     39.46 o 
   1   7  11      333.60      418.39     23.12 o 
   2   7  11      423.10      466.04     25.60 o 
   3   7  11      124.71      146.57     19.50 o 
   4   7  11      157.73      134.25     24.80 o 
   5   7  11       32.28       67.56     29.09 o 
   6   7  11        7.54      -12.74     43.11 o 
  -6   8  11      212.58      244.03     68.03 o 
  -5   8  11     1432.88     1282.69    116.24 o 
  -4   8  11       79.91       85.85     20.09 o 
  -3   8  11      461.54      521.32     31.11 o 
  -2   8  11      109.46      189.45     19.64 o 
  -1   8  11      308.45      338.18     25.39 o 
   0   8  11       11.48       16.90     12.59 o 
   1   8  11        5.37       15.62     12.92 o 
   2   8  11     2506.81     2492.38     49.72 o 
   3   8  11      347.21      392.40     28.14 o 
   4   8  11      232.18      274.07     30.99 o 
   5   8  11     2160.60     1714.60    131.13 o 
   6   8  11        7.31       69.18     52.43 o 
  -6   9  11      150.55      243.02     88.99 o 
  -5   9  11      140.43      164.79     58.46 o 
  -4   9  11      113.86      153.37     30.79 o 
  -3   9  11     1160.60     1060.98     66.22 o 
  -2   9  11       55.21       82.63     14.99 o 
  -1   9  11     1137.20     1184.70     41.02 o 
   0   9  11     1008.37      916.23     31.10 o 
   1   9  11     6315.48     6279.58    150.19 o 
   2   9  11       65.21       76.31     15.54 o 
   3   9  11      962.00      873.78     35.85 o 
   4   9  11      360.73      492.88     45.69 o 
   5   9  11       12.26       42.71     35.25 o 
  -5  10  11      132.05      148.39     61.08 o 
  -4  10  11      914.74      963.02    101.27 o 
  -3  10  11       17.59       32.44     15.89 o 
  -2  10  11        4.26       26.59     12.74 o 
  -1  10  11      685.09      659.13     43.77 o 
   0  10  11      462.80      446.03     29.58 o 
   1  10  11     1432.50     1404.81     56.28 o 
   2  10  11       28.38       33.28     16.74 o 
   3  10  11      241.16      288.38     30.10 o 
   4  10  11      200.25      193.97     34.57 o 
   5  10  11      172.51      183.64     43.84 o 
  -5  11  11       31.08       53.23     55.50 o 
  -4  11  11       59.80       67.42     53.51 o 
  -3  11  11      331.38      325.33     37.03 o 
  -2  11  11      866.78      893.58     76.88 o 
  -1  11  11      482.77      614.95     41.07 o 
   0  11  11      492.96      459.33     36.77 o 
   1  11  11    15233.68    13389.50    409.89 o 
   2  11  11     1170.12     1004.58     53.16 o 
   3  11  11        8.87       -1.47     17.46 o 
   4  11  11       57.57       98.28     37.41 o 
   5  11  11       94.10      114.18     40.50 o 
  -5  12  11      234.91      179.00     74.24 o 
  -4  12  11      816.60      867.74    116.11 o 
  -3  12  11      340.18      316.35     49.70 o 
  -2  12  11      106.84      176.75     29.18 o 
  -1  12  11       25.62       29.29     22.05 o 
   0  12  11      124.42      125.69     28.09 o 
   1  12  11     1342.31     1114.07     54.42 o 
   2  12  11      232.79      253.32     38.30 o 
   3  12  11      263.66      298.86     40.96 o 
   4  12  11      285.42      267.45     79.98 o 
   5  12  11        0.65       28.16     34.89 o 
  -5  13  11      352.38      397.12     92.27 o 
  -4  13  11        3.06        0.20     54.94 o 
  -3  13  11       45.77       82.57     34.54 o 
  -2  13  11       42.36       86.14     36.44 o 
  -1  13  11      135.11      196.23     30.45 o 
   0  13  11       75.23      113.75     28.01 o 
   1  13  11     2566.30     2160.00     74.84 o 
   2  13  11      163.09      175.91     34.64 o 
   3  13  11       38.90       70.47     30.14 o 
   4  13  11       96.43      133.88     43.60 o 
   5  13  11        6.50       -9.06     51.00 o 
  -4  14  11      154.42       68.77     65.26 o 
  -3  14  11        6.88        9.25     33.57 o 
  -2  14  11      307.67      314.69     50.70 o 
  -1  14  11      326.73      329.01     38.28 o 
   0  14  11       35.82       61.64     26.47 o 
   1  14  11       69.53       46.20     26.84 o 
   2  14  11       14.69       48.97     29.91 o 
   3  14  11      950.58      851.20     60.03 o 
   4  14  11      234.01      194.40     48.26 o 
  -4  15  11       37.41      122.58     68.66 o 
  -3  15  11       12.86       42.74     48.95 o 
  -2  15  11     1571.67     1282.51    194.29 o 
  -1  15  11      317.85      300.48     52.55 o 
   0  15  11        6.80       33.28     26.52 o 
   1  15  11       12.36       73.17     46.58 o 
   2  15  11       56.00      111.98     33.89 o 
   3  15  11      156.05      206.77     41.09 o 
   4  15  11      423.70      451.35     66.14 o 
  -4  16  11       59.68       94.12     61.19 o 
  -3  16  11       40.45       46.87     39.58 o 
  -2  16  11     2300.70     1839.48    297.01 o 
  -1  16  11      326.84      405.89    124.47 o 
   0  16  11        0.07       37.06     37.32 o 
   1  16  11       12.69       53.41     28.83 o 
   2  16  11      345.38      411.67     49.41 o 
   3  16  11       54.53      112.83     35.21 o 
   4  16  11      303.24      209.34     73.26 o 
  -3  17  11      432.92      398.28     95.41 o 
  -2  17  11       28.22       93.55     50.20 o 
  -1  17  11      343.50      407.23     61.64 o 
   0  17  11      551.95      560.83     67.22 o 
   1  17  11      124.45      189.02     48.64 o 
   2  17  11       23.37       28.77     31.55 o 
   3  17  11      337.99      428.61     52.11 o 
  -3  18  11      386.27      269.09     78.89 o 
  -2  18  11     1700.78     1213.50    166.35 o 
  -1  18  11       10.81       49.42     40.86 o 
   0  18  11        0.09      113.30     44.81 o 
   1  18  11       28.49       68.14     44.45 o 
   2  18  11      474.98      490.94     88.56 o 
   3  18  11      370.94      252.99     96.16 o 
  -2  19  11        2.12       61.54     37.58 o 
  -1  19  11       33.15      118.92     44.25 o 
   0  19  11       16.27       70.93     52.08 o 
   1  19  11       25.68       90.42     45.32 o 
   2  19  11        8.14      173.26     52.53 o 
  -2  20  11      373.28      455.48     82.03 o 
  -1  20  11      157.75      169.61     47.11 o 
   0  20  11       17.99      117.11     45.38 o 
   1  20  11        0.01       41.75     40.55 o 
  -6   0  12      191.37      261.07     68.46 o 
  -5   0  12      196.91      213.70     54.69 o 
  -4   0  12      588.80      532.73     61.37 o 
  -3   0  12      154.49      150.27     27.31 o 
  -2   0  12    35022.77    36295.85   2133.69 o 
  -1   0  12     6939.86     7540.78    162.65 o 
   0   0  12     6061.02     5936.93    144.12 o 
   1   0  12     2930.92     2674.42     87.89 o 
   2   0  12      432.22      453.97     32.29 o 
   3   0  12      844.37      720.17     77.10 o 
   4   0  12      148.46      134.85     36.33 o 
   5   0  12      306.79      477.71     81.64 o 
   6   0  12      867.19      671.07    106.61 o 
  -6   1  12       35.68       33.61     27.82 o 
  -5   1  12      134.45      120.24     32.87 o 
  -4   1  12      264.14      279.90     37.78 o 
  -3   1  12       29.72       50.11     16.05 o 
  -2   1  12      621.11      618.49     26.08 o 
  -1   1  12     1622.55     1692.26     40.49 o 
   0   1  12     2358.25     2433.88    185.56 o 
   1   1  12      323.42      322.98     17.15 o 
   2   1  12      418.70      415.76     22.30 o 
   3   1  12     3292.30     2837.87    200.20 o 
   4   1  12      217.57      248.23     30.17 o 
   5   1  12      140.18      185.68     30.92 o 
   6   1  12      113.51       89.75     38.76 o 
  -6   2  12        1.68       47.74     25.99 o 
  -5   2  12       55.38      103.91     28.93 o 
  -4   2  12     1115.24     1004.51     71.95 o 
  -3   2  12       86.63       77.23     17.50 o 
  -2   2  12    10114.94    10507.92    629.32 o 
  -1   2  12      393.39      480.91     26.69 o 
   0   2  12     6461.41     6565.99    301.36 o 
   1   2  12      665.25      741.37     36.02 o 
   2   2  12      503.93      542.79     35.36 o 
   3   2  12      168.54      162.18     16.34 o 
   4   2  12      165.66      147.89     24.37 o 
   5   2  12        0.76       29.05     21.24 o 
   6   2  12        0.04        7.00     58.79 o 
  -6   3  12       32.89       22.87     27.36 o 
  -5   3  12      197.64      194.42     37.06 o 
  -4   3  12      353.17      380.04     41.43 o 
  -3   3  12      128.76      138.00     21.15 o 
  -2   3  12        5.51        8.24      9.27 o 
  -1   3  12       51.69       78.10     16.65 o 
   0   3  12      588.94      650.95     32.22 o 
   1   3  12      354.79      469.13     27.39 o 
   2   3  12     1934.81     1954.16    105.42 o 
   3   3  12      220.73      232.50     20.74 o 
   4   3  12      732.65      632.40     44.69 o 
   5   3  12      176.75      145.17     38.08 o 
   6   3  12      310.95      317.55     56.55 o 
  -6   4  12       38.01       56.63     44.40 o 
  -5   4  12      816.47      768.63     84.20 o 
  -4   4  12        0.82       34.55     21.13 o 
  -3   4  12       30.61       35.25     12.89 o 
  -2   4  12      193.49      293.55     28.05 o 
  -1   4  12     1366.19     1379.87     55.09 o 
   0   4  12       26.77       44.64     17.99 o 
   1   4  12     5293.74     5738.72    168.66 o 
   2   4  12       18.24       23.34     12.01 o 
   3   4  12      234.02      239.12     21.98 o 
   4   4  12      319.37      367.25     32.91 o 
   5   4  12      108.93      108.47     28.55 o 
   6   4  12      296.62      313.53     60.70 o 
  -6   5  12       18.28      -15.06     37.23 o 
  -5   5  12     1583.93     1403.98    176.54 o 
  -4   5  12      912.17      816.78     86.76 o 
  -3   5  12      271.23      237.98     23.75 o 
  -2   5  12      165.38      172.93     17.82 o 
  -1   5  12      341.49      393.45     27.89 o 
   0   5  12       19.77       37.09     15.25 o 
   1   5  12     2902.80     3037.45     57.85 o 
   2   5  12      530.01      532.62     27.63 o 
   3   5  12      126.11      155.74     19.80 o 
   4   5  12        0.00       10.99     19.26 o 
   5   5  12      614.00      578.05     46.34 o 
   6   5  12      605.98      543.41     91.18 o 
  -6   6  12        0.60       13.05     37.39 o 
  -5   6  12      963.36     1141.89    102.97 o 
  -4   6  12      185.46      214.62     30.09 o 
  -3   6  12      824.43      737.21     33.71 o 
  -2   6  12      115.40      152.24     17.63 o 
  -1   6  12     1446.78     1396.01     44.81 o 
   0   6  12     2520.16     2168.25     48.15 o 
   1   6  12     1002.42     1137.93     32.69 o 
   2   6  12      604.38      578.41     26.40 o 
   3   6  12      435.01      462.97     29.15 o 
   4   6  12     1439.37     1244.41     51.12 o 
   5   6  12        5.98        4.67     24.39 o 
   6   6  12        0.14      -25.78     27.93 o 
  -6   7  12      221.75      263.10     69.50 o 
  -5   7  12     1584.12     1792.82    122.88 o 
  -4   7  12        8.55       45.98     17.85 o 
  -3   7  12      427.17      457.46     36.52 o 
  -2   7  12      131.59      186.45     18.93 o 
  -1   7  12      999.52     1119.69     45.49 o 
   0   7  12       11.67       17.59     11.09 o 
   1   7  12     5527.02     5915.65     77.58 o 
   2   7  12     1287.07     1223.29     42.79 o 
   3   7  12        1.57        2.31     13.33 o 
   4   7  12      476.33      566.11     40.01 o 
   5   7  12      854.32      700.44     57.50 o 
   6   7  12      134.75       53.29     80.50 o 
  -6   8  12      144.88      209.94    108.72 o 
  -5   8  12      505.09      670.46     62.00 o 
  -4   8  12       38.65       92.44     30.73 o 
  -3   8  12       78.31      122.15     20.87 o 
  -2   8  12      580.32      722.79     30.71 o 
  -1   8  12       90.31      159.63     16.57 o 
   0   8  12      296.10      336.21     21.97 o 
   1   8  12     1753.41     1717.99     55.90 o 
   2   8  12      333.10      407.03     25.71 o 
   3   8  12      102.03      108.65     18.46 o 
   4   8  12      196.93      244.52     29.41 o 
   5   8  12       13.32       35.93     37.33 o 
   6   8  12      451.70      396.92     91.51 o 
  -6   9  12      144.83      167.10     56.35 o 
  -5   9  12       21.30      117.42     38.68 o 
  -4   9  12      504.21      618.12     44.80 o 
  -3   9  12       52.11       74.73     17.76 o 
  -2   9  12      299.59      316.17     24.59 o 
  -1   9  12       75.72      114.61     16.52 o 
   0   9  12        6.94       16.35     13.32 o 
   1   9  12      361.54      442.36     25.78 o 
   2   9  12      804.87      769.73     31.39 o 
   3   9  12      854.06      716.35     33.81 o 
   4   9  12      404.96      490.36     46.08 o 
   5   9  12       60.65      130.85     41.13 o 
  -5  10  12       35.40       35.99     51.92 o 
  -4  10  12       29.20       91.95     30.59 o 
  -3  10  12      528.13      568.13     39.10 o 
  -2  10  12      263.46      362.18     23.47 o 
  -1  10  12      491.35      496.53     29.96 o 
   0  10  12      850.05      732.03     33.79 o 
   1  10  12      770.83      740.77     35.21 o 
   2  10  12      195.16      211.59     25.05 o 
   3  10  12        5.47       48.66     20.57 o 
   4  10  12      415.21      336.79     34.89 o 
   5  10  12      125.94      129.29     39.85 o 
  -5  11  12        1.98       19.90     48.92 o 
  -4  11  12        5.52        7.66     47.28 o 
  -3  11  12      118.96      125.81     38.58 o 
  -2  11  12        1.00        7.08     28.52 o 
  -1  11  12      283.48      311.63     33.23 o 
   0  11  12      630.92      576.82     45.35 o 
   1  11  12        9.19      115.20     27.04 o 
   2  11  12     1340.96     1258.24     46.26 o 
   3  11  12       17.04       49.20     21.26 o 
   4  11  12        2.56       22.72     21.36 o 
   5  11  12      156.54      156.50     44.59 o 
  -5  12  12      124.89      228.83     78.76 o 
  -4  12  12      301.30      344.08     83.99 o 
  -3  12  12      326.43      403.89     67.92 o 
  -2  12  12     2547.85     2208.45    275.03 o 
  -1  12  12      259.92      319.45     36.79 o 
   0  12  12      359.41      331.48     35.59 o 
   1  12  12       22.04       57.89     26.68 o 
   2  12  12       16.04       34.28     26.72 o 
   3  12  12      103.94      128.35     31.80 o 
   4  12  12       40.82       81.76     31.25 o 
   5  12  12      578.94      521.77     67.62 o 
  -5  13  12       69.98      122.49     61.13 o 
  -4  13  12      713.07      646.04    109.76 o 
  -3  13  12       24.00       59.49     35.41 o 
  -2  13  12        5.55        1.82     32.30 o 
  -1  13  12      299.82      309.76     71.06 o 
   0  13  12      341.46      352.88     37.56 o 
   1  13  12      115.75      122.53     30.10 o 
   2  13  12      215.88      247.36     39.26 o 
   3  13  12     1506.57     1314.06     66.15 o 
   4  13  12      148.44      133.07     39.65 o 
   5  13  12        0.15       -8.07     52.90 o 
  -4  14  12       30.22       81.61     66.25 o 
  -3  14  12       12.77       26.60     34.27 o 
  -2  14  12     2376.32     1987.39    277.66 o 
  -1  14  12       18.33       66.25     35.35 o 
   0  14  12       58.95      118.05     39.11 o 
   1  14  12       47.23       55.93     28.31 o 
   2  14  12      176.71      171.45     36.37 o 
   3  14  12      114.39      143.27     36.90 o 
   4  14  12      100.41      116.58     36.09 o 
  -4  15  12      176.20      130.30     67.97 o 
  -3  15  12        1.77       -4.78     34.16 o 
  -2  15  12       22.89      112.22     41.67 o 
  -1  15  12       15.13       56.81     36.53 o 
   0  15  12        7.89       22.23     33.80 o 
   1  15  12     1137.15      981.82    134.98 o 
   2  15  12      338.67      336.40     44.70 o 
   3  15  12       48.49       33.88     32.29 o 
   4  15  12      116.85      182.73     38.05 o 
  -4  16  12       86.76      155.44     59.07 o 
  -3  16  12      215.24      218.68     48.94 o 
  -2  16  12       34.39      120.97     42.63 o 
  -1  16  12        8.51       75.60     37.83 o 
   0  16  12      592.93      574.75     68.02 o 
   1  16  12      735.64      604.92     70.46 o 
   2  16  12       57.27       87.99     42.74 o 
   3  16  12       16.41       46.01     35.87 o 
   4  16  12        9.77       -7.75     55.57 o 
  -3  17  12        0.24       67.02     60.34 o 
  -2  17  12       16.73       63.05     40.25 o 
  -1  17  12      221.51      269.99     55.03 o 
   0  17  12      293.46      312.93     57.71 o 
   1  17  12      411.75      365.05     76.55 o 
   2  17  12       20.83       79.78     45.88 o 
   3  17  12       68.75      107.29     46.34 o 
  -3  18  12      411.14      271.54     69.86 o 
  -2  18  12        8.96       90.57     42.20 o 
  -1  18  12      335.20      297.58     58.01 o 
   0  18  12      864.40      718.50     79.17 o 
   1  18  12        0.03       35.13     40.90 o 
   2  18  12      309.09      324.09     61.15 o 
  -2  19  12        5.28       46.68     39.53 o 
  -1  19  12      275.45      362.04     61.84 o 
   0  19  12       19.12       81.28     43.85 o 
   1  19  12        6.38      133.72     48.08 o 
   2  19  12     1284.36      970.49     87.48 o 
  -1  20  12      188.98      246.77     76.76 o 
   0  20  12      557.47      463.13    140.74 o 
  -6   1  13      258.37      258.67     45.68 o 
  -5   1  13      273.18      236.44     39.38 o 
  -4   1  13        0.38       -2.03     17.66 o 
  -3   1  13        2.16       13.98     13.31 o 
  -2   1  13      473.76      426.88     25.34 o 
  -1   1  13     1262.79     1318.35     37.33 o 
   0   1  13      196.29      292.12     36.05 o 
   1   1  13     1633.83     1372.66     80.30 o 
   2   1  13       25.09       33.95     10.21 o 
   3   1  13        3.68       16.87     12.70 o 
   4   1  13       53.89       32.95     19.46 o 
   5   1  13      363.67      455.49     41.07 o 
   6   1  13      401.02      382.04     62.29 o 
  -6   2  13        2.71       11.83     34.43 o 
  -5   2  13      757.76      820.30     98.13 o 
  -4   2  13      444.13      431.51     43.61 o 
  -3   2  13       18.89       15.21     14.33 o 
  -2   2  13     1210.66     1181.27     68.00 o 
  -1   2  13      516.64      519.52     28.17 o 
   0   2  13     7651.01     7743.31    481.67 o 
   1   2  13      229.22      201.40     14.61 o 
   2   2  13      311.49      320.95     19.60 o 
   3   2  13     2718.86     2256.17    189.24 o 
   4   2  13      837.06      704.34     56.60 o 
   5   2  13       13.37       47.74     23.13 o 
   6   2  13      731.00      606.01     75.15 o 
  -6   3  13      134.13      112.13     48.35 o 
  -5   3  13      697.04      651.07     55.49 o 
  -4   3  13        3.73       17.52     18.20 o 
  -3   3  13      213.04      300.70     24.37 o 
  -2   3  13      634.57      637.93     39.45 o 
  -1   3  13     1610.68     1638.94     47.17 o 
   0   3  13      535.45      525.33     31.25 o 
   1   3  13      920.15      843.02     25.56 o 
   2   3  13       68.89       60.27     12.01 o 
   3   3  13      540.32      542.49     29.31 o 
   4   3  13      115.98      114.47     22.81 o 
   5   3  13      440.20      454.14     56.42 o 
   6   3  13       98.83      116.68     73.03 o 
  -6   4  13      185.61      199.17     56.26 o 
  -5   4  13      143.86      215.99     55.49 o 
  -4   4  13     1173.71     1079.42     64.31 o 
  -3   4  13      540.17      546.56     28.93 o 
  -2   4  13      238.47      305.56     36.24 o 
  -1   4  13      162.04      177.19     22.17 o 
   0   4  13     1234.47     1363.50     44.98 o 
   1   4  13      299.93      330.59     18.35 o 
   2   4  13      829.78      732.85     29.17 o 
   3   4  13       85.02       88.02     15.93 o 
   4   4  13      691.60      617.76     56.25 o 
   5   4  13      835.23      708.39     88.99 o 
   6   4  13      295.50      284.24     56.20 o 
  -6   5  13        0.32       22.90     36.53 o 
  -5   5  13      273.84      387.90     70.06 o 
  -4   5  13       79.25      116.49     24.85 o 
  -3   5  13      303.92      354.32     26.68 o 
  -2   5  13       58.27       52.94     12.79 o 
  -1   5  13     1301.43     1233.98     61.08 o 
   0   5  13      526.04      473.49     27.87 o 
   1   5  13      106.75      137.80     15.18 o 
   2   5  13      423.36      439.61     24.37 o 
   3   5  13       44.59       54.20     14.83 o 
   4   5  13       82.53       89.97     23.37 o 
   5   5  13       43.65     2001.39   1600.69 o 
   6   5  13       86.20       60.36     38.40 o 
  -6   6  13       17.22       85.81     66.64 o 
  -5   6  13       22.69       54.93     29.45 o 
  -4   6  13      705.57      712.01     55.94 o 
  -3   6  13        0.09       28.73     14.23 o 
  -2   6  13     1130.59     1235.85     36.77 o 
  -1   6  13       17.79       27.02     17.30 o 
   0   6  13     1209.01     1226.06     40.73 o 
   1   6  13      100.21      104.66     15.27 o 
   2   6  13        5.59       11.16     11.67 o 
   3   6  13        0.01        9.18     13.32 o 
   4   6  13      370.29      283.97     33.03 o 
   5   6  13        6.92       11.00     21.55 o 
   6   6  13       13.59       -0.03     31.82 o 
  -6   7  13       10.49       78.96     36.01 o 
  -5   7  13       59.81      127.79     39.22 o 
  -4   7  13      440.74      511.18     43.92 o 
  -3   7  13      127.50      152.76     26.80 o 
  -2   7  13      665.59      758.20     46.25 o 
  -1   7  13     1872.03     2004.67    146.86 o 
   0   7  13     1001.62      897.93     28.46 o 
   1   7  13      215.82      263.01     21.05 o 
   2   7  13      604.37      618.04     32.93 o 
   3   7  13       96.74       81.23     17.69 o 
   4   7  13      110.07      128.65     24.80 o 
   5   7  13       10.84       27.40     23.15 o 
   6   7  13       81.41       48.87     53.73 o 
  -6   8  13      380.23      599.73    138.16 o 
  -5   8  13       63.95      121.02     52.65 o 
  -4   8  13      321.63      355.40     38.56 o 
  -3   8  13     1223.72     1181.92     52.28 o 
  -2   8  13     1099.39     1234.37     63.37 o 
  -1   8  13      647.33      687.09     42.67 o 
   0   8  13     1255.04     1193.62     33.84 o 
   1   8  13      354.55      384.02     24.44 o 
   2   8  13     1539.24     1436.62     63.94 o 
   3   8  13      460.36      405.44     29.08 o 
   4   8  13      586.35      612.78     34.77 o 
   5   8  13      966.22      833.55     95.43 o 
   6   8  13       12.17       12.65     52.13 o 
  -5   9  13     1112.33     1291.65     80.86 o 
  -4   9  13      118.81      186.43     30.91 o 
  -3   9  13      754.06      642.61     41.68 o 
  -2   9  13       33.17       73.56     20.41 o 
  -1   9  13     1621.94     1563.01     57.71 o 
   0   9  13      875.13      783.08     30.59 o 
   1   9  13      233.15      251.20     21.91 o 
   2   9  13       96.59      131.40     18.84 o 
   3   9  13      220.68      231.01     24.83 o 
   4   9  13      167.28      225.44     30.58 o 
   5   9  13       35.06       43.36     33.86 o 
  -5  10  13      777.95      915.28     69.44 o 
  -4  10  13     1314.93     1335.31     76.48 o 
  -3  10  13      197.03      224.90     30.17 o 
  -2  10  13        7.61       22.66     20.95 o 
  -1  10  13      365.03      371.39     36.40 o 
   0  10  13      888.67      856.25     36.42 o 
   1  10  13       39.74       72.99     19.74 o 
   2  10  13        1.61       16.80     15.89 o 
   3  10  13      796.72      781.14     40.80 o 
   4  10  13      187.20      175.25     28.58 o 
   5  10  13       57.60       52.81     33.47 o 
  -5  11  13     1979.84     1784.55    144.81 o 
  -4  11  13      150.64       66.85     59.12 o 
  -3  11  13      117.86      146.06     37.86 o 
  -2  11  13      495.22      529.23     56.94 o 
  -1  11  13      232.44      237.86     44.29 o 
   0  11  13      957.70      852.25     44.18 o 
   1  11  13     1829.07     1501.70     68.67 o 
   2  11  13      520.64      514.19     33.86 o 
   3  11  13       18.32       35.89     20.34 o 
   4  11  13       16.45       44.41     22.35 o 
   5  11  13      383.10      449.03     66.19 o 
  -5  12  13      253.08      285.01     82.29 o 
  -4  12  13      776.55      832.91     69.25 o 
  -3  12  13      100.22      112.40     37.51 o 
  -2  12  13        0.02       45.10     32.63 o 
  -1  12  13        0.78       30.39     33.69 o 
   0  12  13      541.62      554.90     58.27 o 
   1  12  13      265.07      292.68     36.59 o 
   2  12  13      412.77      364.71     41.81 o 
   3  12  13       60.74      116.98     30.46 o 
   4  12  13      203.55      272.22     42.02 o 
   5  12  13       38.29       88.14     65.25 o 
  -5  13  13      353.59      370.79     86.58 o 
  -4  13  13       26.73       60.71     59.24 o 
  -3  13  13       39.08       45.10     35.15 o 
  -2  13  13      146.09      155.29     53.83 o 
  -1  13  13       19.88       23.16     33.59 o 
   0  13  13        1.53        7.55     32.51 o 
   1  13  13       51.36       76.25     36.18 o 
   2  13  13      198.05      173.52     33.89 o 
   3  13  13        1.53       49.09     39.13 o 
   4  13  13      172.41      174.56     37.54 o 
   5  13  13        6.57       22.18     51.94 o 
  -4  14  13      489.22      492.25    101.83 o 
  -3  14  13       36.52       74.91     40.65 o 
  -2  14  13      165.54      248.10     77.54 o 
  -1  14  13      284.03      280.45     65.02 o 
   0  14  13       33.20       56.49     68.60 o 
   1  14  13      145.47      155.77     47.13 o 
   2  14  13       26.45       41.45     29.10 o 
   3  14  13     1271.56     1169.13     65.76 o 
   4  14  13      254.65      353.62     59.31 o 
  -4  15  13       38.33       33.21     56.93 o 
  -3  15  13       16.63       -1.73     36.63 o 
  -2  15  13     1233.87      915.01    127.46 o 
  -1  15  13        0.02       48.82     37.41 o 
   0  15  13      112.76      131.75     42.13 o 
   1  15  13     1396.05     1221.55    237.53 o 
   2  15  13      109.21      142.57     46.92 o 
   3  15  13        0.82       19.52     36.43 o 
   4  15  13      235.30      230.23     52.29 o 
  -4  16  13       11.46      -34.02     47.91 o 
  -3  16  13      275.22      372.14    131.06 o 
  -2  16  13       83.36      153.50     45.66 o 
  -1  16  13      208.03      256.08     64.64 o 
   0  16  13      417.78      405.28     59.24 o 
   1  16  13       16.72       74.84     40.18 o 
   2  16  13      255.43      319.16     57.66 o 
   3  16  13      454.57      475.54     70.22 o 
   4  16  13       10.00       46.26     68.61 o 
  -3  17  13      341.23      372.85     58.99 o 
  -2  17  13        0.58        5.16     36.28 o 
  -1  17  13      616.07      664.35     72.15 o 
   0  17  13      390.28      453.97     99.14 o 
   1  17  13       31.73       48.72     42.79 o 
   2  17  13      213.11      176.95     69.62 o 
   3  17  13       77.38      117.90     47.25 o 
  -2  18  13      330.42      265.11     55.87 o 
  -1  18  13       14.68      114.48     44.09 o 
   0  18  13       88.60      135.97     45.36 o 
   1  18  13      262.67      244.62     54.52 o 
   2  18  13      342.18      367.96     64.09 o 
  -2  19  13        3.73      116.56     39.58 o 
  -1  19  13        2.16       49.17     42.06 o 
   0  19  13        0.91       57.00     43.77 o 
   1  19  13      197.13      167.45     50.06 o 
  -1  20  13      168.26      123.78     61.88 o 
   0  20  13       18.72      139.92     65.32 o 
  -5   0  14      257.27      220.14     54.68 o 
  -4   0  14      545.81      624.35     71.94 o 
  -3   0  14     1096.40     1078.89     53.36 o 
  -2   0  14    12922.19    12868.56    486.11 o 
  -1   0  14     4463.53     4783.54    141.32 o 
   0   0  14     5257.05     5380.27    149.29 o 
   1   0  14     2128.70     1881.59     69.45 o 
   2   0  14      138.98      197.14     28.31 o 
   3   0  14      308.31      359.94     34.55 o 
   4   0  14       52.84      141.02     36.25 o 
   5   0  14      953.46     1054.33    152.96 o 
   6   0  14      299.82      324.75     82.68 o 
  -6   1  14        4.58       48.06     39.84 o 
  -5   1  14      121.16      178.78     34.98 o 
  -4   1  14      228.14      238.76     27.16 o 
  -3   1  14        8.20       26.10     12.46 o 
  -2   1  14     1069.56     1034.69     61.57 o 
  -1   1  14      229.22      256.40     32.77 o 
   0   1  14      867.47      815.55     51.72 o 
   1   1  14        6.52        7.11      7.97 o 
   2   1  14        9.48       10.32      9.16 o 
   3   1  14     3782.39     3273.73    297.92 o 
   4   1  14      305.47      404.12     44.55 o 
   5   1  14       86.35      154.76     29.38 o 
   6   1  14      152.97      106.26     44.25 o 
  -6   2  14       32.12       87.14     45.70 o 
  -5   2  14        0.03       -2.79     25.47 o 
  -4   2  14        9.57       21.31     16.99 o 
  -3   2  14       87.44      144.37     19.23 o 
  -2   2  14     1396.29     1347.86     67.06 o 
  -1   2  14        0.57        7.90     13.17 o 
   0   2  14     1433.56     1752.48    116.72 o 
   1   2  14      393.70      407.72     36.43 o 
   2   2  14      448.31      469.95     38.32 o 
   3   2  14      131.54      145.99     20.26 o 
   4   2  14     1030.85      758.70     63.97 o 
   5   2  14       33.86       51.50     23.13 o 
   6   2  14       41.72       15.75     35.58 o 
  -6   3  14      114.25      170.68     49.17 o 
  -5   3  14     1279.42     1353.97    106.53 o 
  -4   3  14      311.13      375.07     31.71 o 
  -3   3  14      209.32      225.41     21.94 o 
  -2   3  14       50.37       69.12     12.59 o 
  -1   3  14        0.36        6.64     14.47 o 
   0   3  14       21.65       45.67     17.65 o 
   1   3  14      280.69      266.78     16.78 o 
   2   3  14     1185.08     1127.88     49.96 o 
   3   3  14      312.49      337.87     30.01 o 
   4   3  14      116.56      161.52     25.68 o 
   5   3  14      263.67      337.51     44.50 o 
   6   3  14      419.40      479.18     66.60 o 
  -6   4  14        8.57       55.73     31.69 o 
  -5   4  14      425.18      593.15     84.83 o 
  -4   4  14      169.47      220.64     32.81 o 
  -3   4  14       74.25       99.45     16.90 o 
  -2   4  14      529.34      440.28     23.83 o 
  -1   4  14      432.49      488.33     31.33 o 
   0   4  14     3782.56     3681.77    118.29 o 
   1   4  14     2890.18     2892.42     63.04 o 
   2   4  14       21.76       33.22     12.26 o 
   3   4  14      335.72      376.63     25.89 o 
   4   4  14      487.62      487.75     55.27 o 
   5   4  14      236.84      236.35     30.71 o 
   6   4  14      231.16      210.56     62.63 o 
  -6   5  14      155.19      220.03     58.27 o 
  -5   5  14        7.19       35.82     25.96 o 
  -4   5  14      113.03      174.87     29.84 o 
  -3   5  14      612.31      601.81     38.30 o 
  -2   5  14       24.71       40.57     11.86 o 
  -1   5  14      171.46      199.79     24.91 o 
   0   5  14      787.78      728.85     34.51 o 
   1   5  14      103.02       92.38     13.90 o 
   2   5  14      309.70      320.56     22.40 o 
   3   5  14       87.55      113.31     18.72 o 
   4   5  14       18.27       64.70     22.91 o 
   5   5  14      285.60      256.71     34.64 o 
   6   5  14     1052.93      994.87     86.70 o 
  -6   6  14       49.03       89.80     47.46 o 
  -5   6  14       45.28       95.30     34.91 o 
  -4   6  14      509.92      603.72     45.42 o 
  -3   6  14       54.77       74.08     23.14 o 
  -2   6  14       84.17      115.34     22.66 o 
  -1   6  14     3018.07     2799.12     91.78 o 
   0   6  14      463.89      437.20     28.87 o 
   1   6  14      147.04      193.23     18.28 o 
   2   6  14     1118.23     1059.37     40.91 o 
   3   6  14        1.38        3.43     13.48 o 
   4   6  14     1443.44     1286.93     74.41 o 
   5   6  14       60.51       78.29     25.43 o 
   6   6  14        7.30       -3.05     40.24 o 
  -6   7  14      513.50      589.10     72.42 o 
  -5   7  14      251.13      308.63     56.61 o 
  -4   7  14       34.74       55.30     23.50 o 
  -3   7  14      820.25      880.03     46.30 o 
  -2   7  14       14.56       27.19     17.29 o 
  -1   7  14      526.19      538.38     35.45 o 
   0   7  14      105.12      132.53     22.18 o 
   1   7  14      761.31      740.66     29.13 o 
   2   7  14     1186.01     1134.18     50.79 o 
   3   7  14        7.41        2.36     14.55 o 
   4   7  14     1448.43     1331.22     53.47 o 
   5   7  14      483.05      447.21     43.60 o 
   6   7  14      631.56      646.41    110.21 o 
  -6   8  14      161.67      221.52     68.89 o 
  -5   8  14      276.91      402.63     50.68 o 
  -4   8  14      380.62      404.24     40.97 o 
  -3   8  14        0.43       28.22     20.00 o 
  -2   8  14      124.19      129.34     23.60 o 
  -1   8  14       45.16       77.22     19.33 o 
   0   8  14      705.34      658.00     27.29 o 
   1   8  14      284.69      328.07     24.08 o 
   2   8  14      225.33      259.94     23.12 o 
   3   8  14       51.29       77.54     18.11 o 
   4   8  14       36.20      106.25     22.71 o 
   5   8  14      217.76      262.62     46.85 o 
  -5   9  14      562.05      734.42     53.49 o 
  -4   9  14        1.34       13.36     21.37 o 
  -3   9  14       50.24       58.36     22.54 o 
  -2   9  14      142.90      180.07     26.45 o 
  -1   9  14       42.30       34.61     18.70 o 
   0   9  14      183.59      200.34     26.15 o 
   1   9  14      198.74      214.48     21.66 o 
   2   9  14      843.97      829.18     33.26 o 
   3   9  14      724.74      651.84     33.76 o 
   4   9  14      671.50      645.85     40.89 o 
   5   9  14       35.68       79.21     36.38 o 
  -5  10  14        8.05       35.73     44.98 o 
  -4  10  14      934.44      865.73     64.63 o 
  -3  10  14      364.22      351.17     35.85 o 
  -2  10  14       82.02       98.07     25.27 o 
  -1  10  14      842.07      692.05     44.88 o 
   0  10  14     1858.80     1776.21    108.02 o 
   1  10  14      115.10      167.10     22.91 o 
   2  10  14      239.02      278.96     28.45 o 
   3  10  14        3.35       21.74     19.55 o 
   4  10  14        6.47       35.88     20.94 o 
   5  10  14       32.42       66.27     41.42 o 
  -5  11  14       55.81      163.55     68.05 o 
  -4  11  14      134.32       61.38     58.99 o 
  -3  11  14      153.82      119.11     39.55 o 
  -2  11  14      199.11      216.85     44.86 o 
  -1  11  14       33.95       38.06     31.97 o 
   0  11  14     1046.20      969.72    115.96 o 
   1  11  14      575.64      558.42     58.16 o 
   2  11  14      629.50      608.41     37.91 o 
   3  11  14       97.36      122.00     24.44 o 
   4  11  14       44.36       57.91     22.46 o 
   5  11  14       70.71      110.31     41.07 o 
  -5  12  14       37.53       23.48     56.53 o 
  -4  12  14        6.39      122.48     38.18 o 
  -3  12  14        8.15       12.79     31.65 o 
  -2  12  14     1688.84     1531.11    219.06 o 
  -1  12  14       25.09       26.79     31.89 o 
   0  12  14      526.81      506.04     99.56 o 
   1  12  14      360.52      361.90     54.20 o 
   2  12  14      145.01      192.45     34.52 o 
   3  12  14        8.62       11.48     26.84 o 
   4  12  14      776.99      686.34     55.26 o 
   5  12  14      599.04      729.80    106.29 o 
  -5  13  14       19.20       50.91     50.66 o 
  -4  13  14      713.24      669.74    108.66 o 
  -3  13  14        7.85       44.31     34.67 o 
  -2  13  14      232.47      234.26     47.40 o 
  -1  13  14        0.10       50.71     46.60 o 
   0  13  14      396.85      406.64     82.48 o 
   1  13  14        9.46        7.20     33.49 o 
   2  13  14       65.59       40.24     35.60 o 
   3  13  14     2281.54     1963.62     79.13 o 
   4  13  14      133.24      126.59     34.07 o 
  -4  14  14      786.78      527.32     99.18 o 
  -3  14  14      114.34      198.60     48.07 o 
  -2  14  14      530.39      540.82     92.06 o 
  -1  14  14      111.49      114.74     40.94 o 
   0  14  14      252.40      210.82     46.96 o 
   1  14  14       36.72       55.99     39.00 o 
   2  14  14      236.55      175.92     49.55 o 
   3  14  14       88.09      118.89     42.78 o 
   4  14  14        0.92       65.94     43.31 o 
  -4  15  14      122.79      171.43     72.88 o 
  -3  15  14        0.30       38.17     37.18 o 
  -2  15  14        0.01       68.43     39.02 o 
  -1  15  14       83.69      111.72     42.66 o 
   0  15  14       23.80      132.21     40.49 o 
   1  15  14      254.46      296.82     53.96 o 
   2  15  14      269.00      327.46     56.42 o 
   3  15  14       25.91       32.01     38.95 o 
   4  15  14       50.07       69.36     41.93 o 
  -3  16  14      148.30      196.24     50.84 o 
  -2  16  14      177.36      247.25     51.64 o 
  -1  16  14       40.51       68.77     37.35 o 
   0  16  14      198.56      201.06     50.39 o 
   1  16  14      427.97      342.36     58.74 o 
   2  16  14        7.72       68.72     40.39 o 
   3  16  14        0.08      105.23     42.82 o 
  -3  17  14      104.96      157.26     45.89 o 
  -2  17  14      139.16      162.06     47.26 o 
  -1  17  14      483.47      463.10     64.55 o 
   0  17  14      249.42      306.50     56.11 o 
   1  17  14        7.22       28.21     39.17 o 
   2  17  14       21.94       74.23     43.15 o 
   3  17  14        8.10       38.37     40.93 o 
  -2  18  14       18.65      126.36     43.73 o 
  -1  18  14      351.51      342.56     59.42 o 
   0  18  14      361.45      371.01     61.66 o 
   1  18  14       16.71       50.00     43.23 o 
   2  18  14      775.81      673.10     82.98 o 
  -2  19  14        9.29       27.54     55.87 o 
  -1  19  14        1.42       80.21     44.55 o 
   0  19  14      173.20      222.38     76.42 o 
   1  19  14      444.26      438.49     64.87 o 
  -1  20  14      428.03      281.11     77.53 o 
  -6   1  15      133.49      253.99     77.81 o 
  -5   1  15     1193.46     1346.05     87.90 o 
  -4   1  15       16.13       37.56     17.49 o 
  -3   1  15       18.58       51.81     14.08 o 
  -2   1  15      458.73      474.35     22.42 o 
  -1   1  15     3017.99     3148.88     85.45 o 
   0   1  15      792.28      679.59     51.80 o 
   1   1  15     1395.73     1205.54     53.88 o 
   2   1  15      101.82      102.94     15.61 o 
   3   1  15        1.54        3.28     11.36 o 
   4   1  15        3.70        9.77     17.62 o 
   5   1  15      638.34      669.07     62.42 o 
   6   1  15       57.57       55.08     37.10 o 
  -6   2  15      105.46      190.48     67.25 o 
  -5   2  15      967.99     1123.45     59.64 o 
  -4   2  15      584.62      685.70     45.19 o 
  -3   2  15       50.71       57.62     14.66 o 
  -2   2  15     1556.47     1510.92     76.54 o 
  -1   2  15       35.51       47.59     15.99 o 
   0   2  15      730.62      680.03     60.91 o 
   1   2  15        0.44        3.70      9.58 o 
   2   2  15      678.62      644.63     38.48 o 
   3   2  15     6050.04     5026.46    502.47 o 
   4   2  15       19.68        5.46     20.22 o 
   5   2  15      228.03      251.92     34.78 o 
   6   2  15     1158.46      856.48    105.00 o 
  -6   3  15       29.19       85.42     39.26 o 
  -5   3  15       13.69       34.73     24.12 o 
  -4   3  15      173.60      204.27     31.72 o 
  -3   3  15       44.58       41.39     18.50 o 
  -2   3  15      410.97      474.33     32.15 o 
  -1   3  15     3490.37     3392.89     65.95 o 
   0   3  15       68.59       73.52     20.05 o 
   1   3  15      945.70      977.43     35.67 o 
   2   3  15     1046.29      928.33     36.92 o 
   3   3  15      464.56      477.54     43.00 o 
   4   3  15      178.74      181.28     25.75 o 
   5   3  15      643.57      653.58     62.05 o 
   6   3  15      112.62      130.05     45.71 o 
  -6   4  15      208.21      313.42     53.16 o 
  -5   4  15        6.06       56.22     23.34 o 
  -4   4  15        0.01       20.87     19.31 o 
  -3   4  15       67.30       91.11     20.83 o 
  -2   4  15      158.37      200.56     25.73 o 
  -1   4  15       77.16       83.91     20.38 o 
   0   4  15     3505.13     3344.03    161.11 o 
   1   4  15      746.83      685.22     29.25 o 
   2   4  15      641.29      597.56     29.66 o 
   3   4  15     2564.95     2303.83    110.56 o 
   4   4  15      106.50      143.18     24.60 o 
   5   4  15      196.52      162.48     30.24 o 
   6   4  15      537.79      418.09     65.41 o 
  -6   5  15       17.94       65.27     27.36 o 
  -5   5  15      111.76      171.53     32.82 o 
  -4   5  15        5.63       31.57     21.89 o 
  -3   5  15      316.20      376.60     35.44 o 
  -2   5  15      206.95      226.58     26.97 o 
  -1   5  15     1516.42     1387.95     48.70 o 
   0   5  15        3.14        2.78     15.19 o 
   1   5  15       25.02       35.34     11.46 o 
   2   5  15      903.91      808.49     30.50 o 
   3   5  15       84.12       89.43     17.91 o 
   4   5  15      259.51      316.82     34.59 o 
   5   5  15        0.04       11.86     19.19 o 
   6   5  15      567.70      470.71     91.02 o 
  -6   6  15        9.49      102.27     36.87 o 
  -5   6  15      118.38      157.24     31.23 o 
  -4   6  15       24.11       61.29     23.42 o 
  -3   6  15      259.50      330.07     34.23 o 
  -2   6  15      390.36      447.68     34.33 o 
  -1   6  15       62.93       70.96     22.62 o 
   0   6  15      237.20      284.39     26.94 o 
   1   6  15       17.29       20.05     12.50 o 
   2   6  15       17.00       34.92     13.19 o 
   3   6  15      288.12      188.64     22.01 o 
   4   6  15      318.58      399.32     37.25 o 
   5   6  15        8.67       14.05     19.21 o 
   6   6  15       12.88       35.86     52.90 o 
  -6   7  15       84.95      113.33     41.28 o 
  -5   7  15       90.97      176.72     43.01 o 
  -4   7  15      216.02      276.49     35.71 o 
  -3   7  15       14.62       38.13     19.73 o 
  -2   7  15      751.48      834.99     42.53 o 
  -1   7  15     2933.44     2734.29     68.13 o 
   0   7  15      321.40      339.89     29.26 o 
   1   7  15      424.99      454.43     25.60 o 
   2   7  15      679.13      633.45     31.60 o 
   3   7  15        8.64       15.46     14.68 o 
   4   7  15      139.66      221.91     31.35 o 
   5   7  15       77.63       72.41     25.23 o 
  -5   8  15       25.97       48.43     27.80 o 
  -4   8  15       13.09       -2.50     20.86 o 
  -3   8  15     2133.74     2209.35     71.08 o 
  -2   8  15      135.32      174.27     26.66 o 
  -1   8  15      971.61      951.43     39.92 o 
   0   8  15       29.85       44.72     20.72 o 
   1   8  15     1413.08     1286.00     37.58 o 
   2   8  15      754.28      770.41     32.29 o 
   3   8  15     1533.02     1144.08     40.98 o 
   4   8  15     4064.23     3467.52    100.40 o 
   5   8  15      372.12      367.52     52.76 o 
  -5   9  15     1639.80     1694.29     75.31 o 
  -4   9  15      374.14      432.67     42.28 o 
  -3   9  15      226.61      279.17     33.42 o 
  -2   9  15      110.55      126.55     24.84 o 
  -1   9  15      514.72      448.58     33.06 o 
   0   9  15     1349.97     1245.73     45.67 o 
   1   9  15      238.01      300.00     29.26 o 
   2   9  15      724.48      726.94     32.41 o 
   3   9  15      124.60      153.14     21.81 o 
   4   9  15      155.16      196.64     35.67 o 
   5   9  15      204.35      221.30     35.84 o 
  -5  10  15      314.96      517.60     94.31 o 
  -4  10  15      112.47      142.92     29.92 o 
  -3  10  15       96.47      142.15     28.57 o 
  -2  10  15      464.58      420.78     42.17 o 
  -1  10  15       60.56      102.46     27.83 o 
   0  10  15     1656.60     1627.96     93.05 o 
   1  10  15      185.79      195.84     31.54 o 
   2  10  15       44.87       76.12     20.50 o 
   3  10  15     1594.97     1469.18     53.80 o 
   4  10  15      178.31      179.68     29.38 o 
   5  10  15       44.93       49.09     35.08 o 
  -5  11  15       46.21       99.66     61.60 o 
  -4  11  15       15.75       15.49     52.67 o 
  -3  11  15       25.93       60.26     33.38 o 
  -2  11  15      736.80      694.65     61.98 o 
  -1  11  15       29.51       49.58     42.45 o 
   0  11  15        1.68       13.86     31.43 o 
   1  11  15     1597.30     1408.64     77.60 o 
   2  11  15      147.08      148.81     29.18 o 
   3  11  15       96.44      124.41     25.35 o 
   4  11  15       52.44       87.79     24.53 o 
   5  11  15      694.71      586.21     70.54 o 
  -5  12  15      611.14      656.68    111.14 o 
  -4  12  15      547.54      685.31    100.55 o 
  -3  12  15       30.48       76.51     36.80 o 
  -2  12  15       71.04      132.30     45.94 o 
  -1  12  15      290.05      326.72     49.99 o 
   0  12  15     1044.26      968.55     69.67 o 
   1  12  15      157.29      197.39     43.91 o 
   2  12  15      485.04      463.72     58.49 o 
   3  12  15        4.61       68.25     38.12 o 
   4  12  15      138.08      220.58     47.02 o 
  -4  13  15      126.07       83.84     40.72 o 
  -3  13  15        0.42       46.19     35.58 o 
  -2  13  15      533.92      476.67     91.76 o 
  -1  13  15      344.55      276.19     50.23 o 
   0  13  15      242.67      220.52     46.82 o 
   1  13  15        0.79       40.20     34.80 o 
   2  13  15       35.98       27.88     34.17 o 
   3  13  15      152.09      215.52     49.35 o 
   4  13  15        1.77       64.39     38.04 o 
  -4  14  15        6.05        3.76     56.58 o 
  -3  14  15        0.04        4.10     34.98 o 
  -2  14  15      161.14      242.09     56.71 o 
  -1  14  15      292.49      286.41     51.99 o 
   0  14  15      428.63      377.05     68.55 o 
   1  14  15        0.37      -18.46     32.03 o 
   2  14  15      396.71      500.55     65.99 o 
   3  14  15     1329.30     1313.14     87.55 o 
   4  14  15      330.93      374.01     60.92 o 
  -4  15  15       16.28       63.09     55.53 o 
  -3  15  15      320.09      339.29     78.93 o 
  -2  15  15      541.21      544.01    118.04 o 
  -1  15  15        3.13       45.78     37.14 o 
   0  15  15     2423.03     1861.70    350.89 o 
   1  15  15      769.35      665.03     89.00 o 
   2  15  15      599.83      592.55     71.38 o 
   3  15  15      111.14      237.08     53.96 o 
   4  15  15      192.22      162.62     72.98 o 
  -3  16  15      108.40      148.59     46.22 o 
  -2  16  15      319.57      371.59     83.84 o 
  -1  16  15      104.18       61.16     38.51 o 
   0  16  15       81.73      106.15     42.39 o 
   1  16  15       39.35      104.56     43.68 o 
   2  16  15      159.39      146.88     48.52 o 
   3  16  15     1204.77     1241.49    147.42 o 
  -3  17  15      313.21      320.25     68.89 o 
  -2  17  15        1.57       74.30     41.11 o 
  -1  17  15      716.24      650.99    109.63 o 
   0  17  15      470.96      458.22    100.87 o 
   1  17  15        8.42       10.09     38.78 o 
   2  17  15      333.11      314.29     61.39 o 
   3  17  15       39.83       97.80     46.92 o 
  -2  18  15       84.53      121.45     43.76 o 
  -1  18  15       24.71      139.00     46.55 o 
   0  18  15      163.02      169.70     50.51 o 
   1  18  15      683.28      576.66    185.41 o 
   2  18  15      198.06      247.18     57.57 o 
  -2  19  15       15.25      -30.57     51.87 o 
  -1  19  15       66.47      104.00     50.35 o 
   0  19  15        1.58       59.17     42.69 o 
   1  19  15       54.43      159.19     45.24 o 
  -6   0  16       43.71      155.79     66.91 o 
  -5   0  16      577.48      729.41    102.07 o 
  -4   0  16      202.22      245.59     66.07 o 
  -3   0  16        0.54       16.26     21.41 o 
  -2   0  16     7591.58     7598.40    118.05 o 
  -1   0  16     5104.37     5153.85    157.69 o 
   0   0  16      971.11      778.51     77.96 o 
   1   0  16     1165.85     1060.82     89.32 o 
   2   0  16        0.17       -2.66      8.99 o 
   3   0  16    18969.02    18014.35   3376.37 o 
   4   0  16      590.44      610.60     59.58 o 
   5   0  16     1135.91      955.77     73.49 o 
   6   0  16       25.99       16.32     50.43 o 
  -6   1  16       29.54       91.32     39.63 o 
  -5   1  16       19.46       87.90     36.11 o 
  -4   1  16       97.57      103.64     25.69 o 
  -3   1  16      542.41      590.33     29.33 o 
  -2   1  16     1632.38     1683.82     50.13 o 
  -1   1  16     1014.20     1109.10     57.74 o 
   0   1  16      350.18      344.22     42.53 o 
   1   1  16      262.73      259.73     17.96 o 
   2   1  16      788.86      685.86     53.30 o 
   3   1  16    10955.12     9049.07   1066.02 o 
   4   1  16      335.74      400.29     48.12 o 
   5   1  16      164.76      154.00     30.39 o 
   6   1  16      217.77      186.30     59.62 o 
  -6   2  16       33.21      123.91     42.39 o 
  -5   2  16      322.36      410.62     47.63 o 
  -4   2  16      202.83      242.85     32.77 o 
  -3   2  16      458.70      550.55     39.06 o 
  -2   2  16      207.68      216.13     24.92 o 
  -1   2  16     1657.60     1601.02     46.49 o 
   0   2  16      149.38      166.11     21.41 o 
   1   2  16      440.96      453.43     26.36 o 
   2   2  16      380.78      389.49     28.43 o 
   3   2  16     5191.46     4572.83    409.33 o 
   4   2  16       53.85       44.08     18.95 o 
   5   2  16       57.35       95.76     26.79 o 
   6   2  16       83.10       86.10     41.37 o 
  -6   3  16      816.03      955.97     78.68 o 
  -5   3  16       44.18       60.75     24.95 o 
  -4   3  16       67.40       85.15     23.61 o 
  -3   3  16      919.34      986.92     46.95 o 
  -2   3  16      149.34      159.68     23.18 o 
  -1   3  16     3377.79     3313.55     67.05 o 
   0   3  16     1821.02     1809.12     77.09 o 
   1   3  16      743.70      768.85     33.01 o 
   2   3  16      568.79      565.67     32.00 o 
   3   3  16      359.68      341.49     30.82 o 
   4   3  16       88.43      103.18     21.38 o 
   5   3  16      478.87      490.41     66.12 o 
   6   3  16        3.15       33.60     65.29 o 
  -6   4  16       44.66      122.73     39.74 o 
  -5   4  16       37.52       78.75     26.47 o 
  -4   4  16        1.63        1.35     18.20 o 
  -3   4  16     1370.07     1528.28     57.68 o 
  -2   4  16      845.44      836.30     41.01 o 
  -1   4  16      151.98      162.51     24.54 o 
   0   4  16     1628.90     1644.85     51.96 o 
   1   4  16     1212.09     1302.85     42.42 o 
   2   4  16       98.68       97.43     15.48 o 
   3   4  16     1385.21     1325.94     72.85 o 
   4   4  16        0.43       12.65     16.88 o 
   5   4  16      249.90      243.37     31.97 o 
   6   4  16      113.23      154.22     49.93 o 
  -6   5  16       21.60      134.64     31.71 o 
  -5   5  16     2007.10     2067.75     80.76 o 
  -4   5  16       34.23       56.64     22.89 o 
  -3   5  16      315.82      350.12     35.34 o 
  -2   5  16        0.07        7.26     16.06 o 
  -1   5  16     3911.47     3739.90     76.24 o 
   0   5  16     6604.90     6206.81    139.47 o 
   1   5  16      132.46      127.64     22.35 o 
   2   5  16        0.92        5.85     11.89 o 
   3   5  16      795.70      682.98     31.94 o 
   4   5  16      463.37      527.80     72.76 o 
   5   5  16        4.89       29.60     20.25 o 
   6   5  16       21.53       14.05     38.29 o 
  -6   6  16       89.03      113.79     30.20 o 
  -5   6  16        1.17       10.34     23.61 o 
  -4   6  16      614.43      642.15     44.59 o 
  -3   6  16       39.18       71.62     22.12 o 
  -2   6  16      164.69      169.01     26.25 o 
  -1   6  16     2174.58     1922.35     58.87 o 
   0   6  16        0.61       32.66     18.09 o 
   1   6  16      154.62      189.06     18.19 o 
   2   6  16     1509.84     1411.99     69.85 o 
   3   6  16      738.04      635.65     31.23 o 
   4   6  16      424.80      442.78     39.09 o 
   5   6  16       88.11       79.87     22.79 o 
   6   6  16     1953.38     1854.13    153.47 o 
  -6   7  16        0.18       49.17     32.33 o 
  -5   7  16       80.00      144.31     31.34 o 
  -4   7  16      178.94      201.06     32.62 o 
  -3   7  16     1278.70     1322.30     57.24 o 
  -2   7  16      458.90      475.16     36.38 o 
  -1   7  16     1492.36     1446.32     53.77 o 
   0   7  16     6929.17     6257.71    162.03 o 
   1   7  16      579.72      593.77     34.86 o 
   2   7  16      656.83      618.39     31.42 o 
   3   7  16      849.84      752.67     34.26 o 
   4   7  16      807.98      844.48     44.18 o 
   5   7  16       86.67      117.56     24.99 o 
  -5   8  16      156.33      240.87     42.66 o 
  -4   8  16      149.79      238.41     34.50 o 
  -3   8  16       44.55       86.70     24.31 o 
  -2   8  16      207.58      210.28     28.81 o 
  -1   8  16       55.79       49.95     20.48 o 
   0   8  16      194.61      194.30     27.00 o 
   1   8  16        0.64        5.47     19.15 o 
   2   8  16       42.46       64.63     17.17 o 
   3   8  16        8.66       36.11     16.27 o 
   4   8  16      412.55      446.61     38.14 o 
   5   8  16      328.30      431.38    136.00 o 
  -5   9  16     1606.31     1819.29     96.22 o 
  -4   9  16       85.63      109.43     27.99 o 
  -3   9  16       10.25       33.52     21.03 o 
  -2   9  16       31.84       54.75     22.82 o 
  -1   9  16      611.58      600.99     37.05 o 
   0   9  16     3396.19     2873.94    155.27 o 
   1   9  16      458.38      488.18     34.79 o 
   2   9  16     1354.88     1377.79     49.22 o 
   3   9  16      115.79       85.15     19.56 o 
   4   9  16       52.73      119.39     35.79 o 
   5   9  16      114.60      112.54     31.93 o 
  -5  10  16      121.94      163.21     67.68 o 
  -4  10  16      251.27      265.36     47.53 o 
  -3  10  16      152.56      121.58     27.39 o 
  -2  10  16       33.63       29.13     25.03 o 
  -1  10  16      608.94      574.85     45.46 o 
   0  10  16      406.36      440.89     41.72 o 
   1  10  16      156.80      162.25     31.11 o 
   2  10  16       80.65      117.95     29.68 o 
   3  10  16      265.24      479.98     45.10 o 
   4  10  16      467.29      449.66     50.50 o 
   5  10  16       18.05       36.11     27.98 o 
  -5  11  16        2.14      106.56     62.77 o 
  -4  11  16       17.18       55.26     53.13 o 
  -3  11  16       51.05       48.32     36.02 o 
  -2  11  16      303.29      319.41     50.69 o 
  -1  11  16       38.84       47.78     33.72 o 
   0  11  16      152.88      226.43     44.82 o 
   1  11  16     1268.34     1253.63     94.19 o 
   2  11  16        9.95       26.17     21.23 o 
   3  11  16      103.34      178.83     34.37 o 
   4  11  16      537.89      481.54     49.18 o 
   5  11  16        0.96      -11.02     48.86 o 
  -5  12  16       19.38       -3.35     47.78 o 
  -4  12  16      610.54      655.00     80.47 o 
  -3  12  16       21.69       44.42     34.01 o 
  -2  12  16      903.39      821.28     66.13 o 
  -1  12  16      370.99      339.28     86.31 o 
   0  12  16        0.21       62.88     74.75 o 
   1  12  16      247.46      248.65     47.91 o 
   2  12  16      250.44      267.54     50.52 o 
   3  12  16      449.65      612.74     67.63 o 
   4  12  16      114.66      154.22     45.09 o 
  -4  13  16      135.87      186.10     50.48 o 
  -3  13  16      165.45      169.76     59.19 o 
  -2  13  16      457.30      479.03    117.23 o 
  -1  13  16        9.60       48.56     35.63 o 
   0  13  16     1948.78     1638.80     91.90 o 
   1  13  16       61.06       82.41     38.23 o 
   2  13  16       66.95       77.36     36.06 o 
   3  13  16     1662.81     1589.93     92.14 o 
   4  13  16      226.35      272.15     53.22 o 
  -4  14  16      144.86      163.99     46.66 o 
  -3  14  16        3.53       63.47     37.53 o 
  -2  14  16       80.37      104.52     41.38 o 
  -1  14  16        2.19       40.55     36.66 o 
   0  14  16      145.77      147.54     43.39 o 
   1  14  16      110.51      162.80     45.52 o 
   2  14  16      197.05      188.55     47.86 o 
   3  14  16     2082.33     2094.72    193.03 o 
   4  14  16       71.61       88.59     42.97 o 
  -4  15  16       31.16      115.82     56.29 o 
  -3  15  16      494.49      486.11     65.26 o 
  -2  15  16       18.83       73.44     38.29 o 
  -1  15  16      303.95      274.02     53.14 o 
   0  15  16      361.93      319.86     51.45 o 
   1  15  16      107.83      188.73     49.56 o 
   2  15  16      213.32      272.56     53.98 o 
   3  15  16      430.29      553.14     73.64 o 
   4  15  16       36.46       17.19     63.80 o 
  -3  16  16      425.63      440.18     63.80 o 
  -2  16  16       47.06      156.51     46.88 o 
  -1  16  16      230.55      260.44    120.09 o 
   0  16  16      760.68      720.03    106.07 o 
   1  16  16      166.16      183.89     49.05 o 
   2  16  16       14.36       53.13     59.88 o 
   3  16  16        4.00      135.29     59.22 o 
  -3  17  16       17.57       60.39     39.57 o 
  -2  17  16       12.19       68.37     42.95 o 
  -1  17  16      201.11      241.39     51.94 o 
   0  17  16        4.79       74.89     44.18 o 
   1  17  16        6.03       70.56     44.87 o 
   2  17  16       20.99       82.67     45.88 o 
   3  17  16      311.44      379.19    100.86 o 
  -2  18  16       72.05      101.27     43.30 o 
  -1  18  16     1190.51      935.78    179.86 o 
   0  18  16       20.80      120.17     46.12 o 
   1  18  16        9.55      119.99     49.38 o 
   2  18  16      669.75      569.21     77.17 o 
  -1  19  16      132.41       72.31     39.84 o 
   0  19  16       95.23      122.41     43.75 o 
   1  19  16      996.32      860.70     80.83 o 
  -6   1  17       26.89       75.97     35.60 o 
  -5   1  17       94.35      177.69     45.20 o 
  -4   1  17       13.34       18.44     26.57 o 
  -3   1  17      352.96      395.99     32.53 o 
  -2   1  17      664.29      653.58     49.92 o 
  -1   1  17     4076.48     4066.18    118.59 o 
   0   1  17     1854.38     1547.42     71.05 o 
   1   1  17      855.93      745.06     58.43 o 
   2   1  17        4.13        4.58     10.99 o 
   3   1  17     1979.24     1529.70    162.37 o 
   4   1  17       34.21       65.63     21.76 o 
   5   1  17      693.64      712.85     87.78 o 
   6   1  17       62.39       76.41     44.29 o 
  -6   2  17        8.78       78.44     38.09 o 
  -5   2  17      429.52      699.75     70.54 o 
  -4   2  17       89.25      109.55     25.36 o 
  -3   2  17      533.73      673.43     39.65 o 
  -2   2  17     1003.71      862.94     47.01 o 
  -1   2  17     1105.26     1008.48     39.85 o 
   0   2  17      515.87      496.29     42.75 o 
   1   2  17        3.45       22.39     12.85 o 
   2   2  17     1677.74     1516.26     74.13 o 
   3   2  17      330.67      320.94     26.79 o 
   4   2  17       31.33       18.76     17.57 o 
   5   2  17      713.75      753.21     86.90 o 
   6   2  17      151.76      104.72     43.18 o 
  -6   3  17       46.86      106.90     39.37 o 
  -5   3  17      451.08      648.54     89.53 o 
  -4   3  17      113.19      125.19     26.92 o 
  -3   3  17      950.61      971.29     47.24 o 
  -2   3  17        8.78        6.34     17.29 o 
  -1   3  17      751.64      746.80     38.11 o 
   0   3  17     3555.16     3415.12    149.48 o 
   1   3  17      416.79      445.89     28.13 o 
   2   3  17     1689.52     1527.85     70.32 o 
   3   3  17     4686.83     4297.55    250.00 o 
   4   3  17      207.95      213.62     28.07 o 
   5   3  17      632.29      627.16     74.90 o 
   6   3  17       54.96       68.74     40.68 o 
  -6   4  17     1159.69     1374.23     99.41 o 
  -5   4  17      425.46      535.48     64.31 o 
  -4   4  17       82.70      135.72     28.39 o 
  -3   4  17     4404.82     4754.07     98.91 o 
  -2   4  17       91.69       89.54     21.84 o 
  -1   4  17     1200.40     1202.74     46.86 o 
   0   4  17      618.36      655.42     37.58 o 
   1   4  17      752.83      707.64     34.81 o 
   2   4  17      538.36      529.37     26.48 o 
   3   4  17     3019.61     2803.19    169.77 o 
   4   4  17     1245.25      982.08     68.60 o 
   5   4  17        0.83        5.21     20.17 o 
   6   4  17       10.28       74.16     41.67 o 
  -6   5  17       18.02       81.60     36.07 o 
  -5   5  17       34.31       69.96     25.24 o 
  -4   5  17       26.55       30.54     22.10 o 
  -3   5  17      222.15      282.08     33.37 o 
  -2   5  17      520.71      503.92     37.29 o 
  -1   5  17     2493.33     2197.26     76.89 o 
   0   5  17      459.48      498.55     36.78 o 
   1   5  17       26.28       27.46     22.78 o 
   2   5  17      499.95      473.74     28.97 o 
   3   5  17      292.82      248.72     28.10 o 
   4   5  17       46.12       68.10     25.75 o 
   5   5  17        0.45        2.47     19.18 o 
   6   5  17      823.59      585.61    104.80 o 
  -5   6  17      102.70      137.40     30.88 o 
  -4   6  17        0.24       13.58     21.56 o 
  -3   6  17     1327.98     1535.81     60.64 o 
  -2   6  17       52.28       52.15     21.38 o 
  -1   6  17      544.46      599.29     40.58 o 
   0   6  17       93.45      125.78     23.17 o 
   1   6  17       21.63       21.32     18.92 o 
   2   6  17        7.15       16.50     12.09 o 
   3   6  17      129.68      116.11     20.24 o 
   4   6  17        1.35       24.65     19.85 o 
   5   6  17        4.67       15.52     19.27 o 
  -5   7  17       38.33       62.53     35.29 o 
  -4   7  17      109.97      131.82     29.63 o 
  -3   7  17      403.34      462.60     40.80 o 
  -2   7  17     1205.40     1122.03     65.86 o 
  -1   7  17      654.93      660.35     43.60 o 
   0   7  17      194.24      206.53     26.86 o 
   1   7  17      706.16      682.62     38.04 o 
   2   7  17      427.05      472.45     35.37 o 
   3   7  17       34.47       84.00     18.45 o 
   4   7  17        0.61       40.73     21.35 o 
   5   7  17       36.47       68.13     22.45 o 
  -5   8  17       11.04       15.25     26.77 o 
  -4   8  17      156.28      195.36     34.55 o 
  -3   8  17      117.96       87.84     25.71 o 
  -2   8  17       72.41       83.72     25.02 o 
  -1   8  17      149.81      164.11     25.83 o 
   0   8  17        5.63       23.88     20.50 o 
   1   8  17     1924.60     1778.67     54.01 o 
   2   8  17      386.93      472.15     35.37 o 
   3   8  17        0.56       30.36     20.10 o 
   4   8  17     2366.34     2156.48     87.56 o 
   5   8  17      129.43      127.56     28.90 o 
  -5   9  17        3.92       43.52     27.18 o 
  -4   9  17      523.90      514.24     47.63 o 
  -3   9  17       77.63       44.48     24.03 o 
  -2   9  17      257.60      296.51     34.88 o 
  -1   9  17     3503.21     3095.33     69.73 o 
   0   9  17     3812.83     3462.16     72.29 o 
   1   9  17       94.32      101.03     24.67 o 
   2   9  17      863.26      911.80     42.10 o 
   3   9  17      177.60      195.83     33.07 o 
   4   9  17       48.54       76.09     41.86 o 
   5   9  17      253.15      349.90     59.93 o 
  -5  10  17      537.98      645.05    103.17 o 
  -4  10  17        0.48       28.99     30.94 o 
  -3  10  17       26.28       27.29     44.06 o 
  -2  10  17      534.64      540.00     45.49 o 
  -1  10  17      108.42      138.16     31.38 o 
   0  10  17      606.13      608.45     47.22 o 
   1  10  17      188.55      190.14     32.64 o 
   2  10  17      394.49      423.92     43.06 o 
   3  10  17       41.13       65.28     27.31 o 
   4  10  17      584.22      641.02     68.35 o 
   5  10  17      454.26      569.09     68.62 o 
  -5  11  17      652.04      728.83    111.59 o 
  -4  11  17       46.87      144.60     60.63 o 
  -3  11  17      445.01      545.10    134.23 o 
  -2  11  17      477.61      484.99    101.42 o 
  -1  11  17     2355.86     1947.21    246.73 o 
   0  11  17    12663.95    10675.24   1195.29 o 
   1  11  17     1556.01     1378.92     59.00 o 
   2  11  17        4.19       25.64     23.94 o 
   3  11  17     1370.02     1279.96     62.13 o 
   4  11  17       43.85       81.47     37.87 o 
  -5  12  17      775.54      801.51    115.12 o 
  -4  12  17      386.70      416.12     70.57 o 
  -3  12  17       30.17       89.47     37.90 o 
  -2  12  17       79.71       71.53     37.95 o 
  -1  12  17       70.52       60.91     35.50 o 
   0  12  17      810.88      818.19     71.82 o 
   1  12  17      216.48      225.76     46.63 o 
   2  12  17      192.57      205.36     45.68 o 
   3  12  17      347.81      352.92     57.79 o 
   4  12  17       37.86       89.38     48.95 o 
  -4  13  17      110.75       97.29     41.22 o 
  -3  13  17        1.91       56.48     35.98 o 
  -2  13  17      477.06      410.16     59.81 o 
  -1  13  17      329.71      283.89     79.33 o 
   0  13  17     3066.72     2480.06    281.89 o 
   1  13  17       47.22       32.12     36.26 o 
   2  13  17        6.77       74.61     37.89 o 
   3  13  17      723.53      732.52     74.43 o 
   4  13  17       12.09       82.42     39.57 o 
  -4  14  17        0.15       36.25     49.69 o 
  -3  14  17      187.22      206.74     48.28 o 
  -2  14  17      105.02      156.50     47.22 o 
  -1  14  17      108.99       71.18     40.49 o 
   0  14  17       21.00       57.21     35.86 o 
   1  14  17       30.12       38.78     37.43 o 
   2  14  17      849.74      851.70     73.47 o 
   3  14  17      202.34      303.90     56.42 o 
   4  14  17        0.41       -8.73     36.57 o 
  -4  15  17        1.70       35.86     51.60 o 
  -3  15  17     1101.12     1017.34    165.67 o 
  -2  15  17       10.73       77.88     40.14 o 
  -1  15  17      395.29      433.33     61.49 o 
   0  15  17        3.03       28.74     37.85 o 
   1  15  17      138.14      140.14     45.86 o 
   2  15  17      383.83      382.78     61.21 o 
   3  15  17      149.32      238.73     53.31 o 
  -3  16  17     1959.87     1711.40    267.83 o 
  -2  16  17      562.22      519.63     92.90 o 
  -1  16  17       64.46      152.26     46.94 o 
   0  16  17       21.37      113.95     56.66 o 
   1  16  17      212.75      199.54     51.51 o 
   2  16  17       16.69       74.42     43.79 o 
   3  16  17       17.34       65.34     43.13 o 
  -3  17  17        0.69       38.83     38.04 o 
  -2  17  17        7.68       55.93     46.01 o 
  -1  17  17      339.08      393.27     62.54 o 
   0  17  17      109.95      108.67     44.75 o 
   1  17  17       62.63      104.23     45.59 o 
   2  17  17      290.77      384.97     66.23 o 
  -2  18  17       13.27       48.03     38.09 o 
  -1  18  17       34.56      136.87     46.11 o 
   0  18  17      148.04      197.61     52.09 o 
   1  18  17      527.70      457.92     70.44 o 
   2  18  17      122.10      141.37     56.50 o 
  -1  19  17        0.08       94.97     39.44 o 
   0  19  17      157.17      177.56     46.02 o 
  -6   0  18      446.41      523.85    104.29 o 
  -5   0  18        0.01      -10.48     42.65 o 
  -4   0  18       24.83       28.10     40.26 o 
  -3   0  18    10827.18    10992.55    274.24 o 
  -2   0  18     6046.40     6197.81    191.08 o 
  -1   0  18       24.15       68.00     41.48 o 
   0   0  18     1982.89     1490.79    104.14 o 
   1   0  18      509.97      376.28     72.96 o 
   2   0  18       97.28       75.36     29.63 o 
   3   0  18       19.43       22.17     23.09 o 
   4   0  18        7.79       15.01     45.79 o 
   5   0  18      903.10      808.70    172.15 o 
   6   0  18       56.46       38.15     56.08 o 
  -6   1  18      131.00      176.38     55.15 o 
  -5   1  18      169.08      220.98     49.36 o 
  -4   1  18       41.56       58.44     30.70 o 
  -3   1  18      351.64      466.01     51.12 o 
  -2   1  18     1310.87     1338.03     67.31 o 
  -1   1  18      249.44      260.71     40.10 o 
   0   1  18      119.68      122.29     36.12 o 
   1   1  18      437.64      362.71     29.40 o 
   2   1  18     2626.41     2220.98    249.23 o 
   3   1  18      229.25      206.28     26.20 o 
   4   1  18      246.20      295.03     33.53 o 
   5   1  18      309.92      290.13     36.36 o 
   6   1  18        7.46        3.12     36.69 o 
  -6   2  18       20.16       49.23     60.73 o 
  -5   2  18       47.06       30.29     32.23 o 
  -4   2  18       79.45      106.73     35.22 o 
  -3   2  18     4086.82     4363.01    134.32 o 
  -2   2  18       21.34       41.05     17.40 o 
  -1   2  18        2.78       25.72     16.59 o 
   0   2  18      321.63      394.85     32.62 o 
   1   2  18      601.41      531.04     29.08 o 
   2   2  18      468.74      419.40     25.33 o 
   3   2  18      331.18      346.47     30.95 o 
   4   2  18        0.16       -3.19     15.85 o 
   5   2  18       21.31       60.40     24.57 o 
   6   2  18      308.67      313.89     59.12 o 
  -5   3  18      542.92      690.22     71.87 o 
  -4   3  18       76.37       73.08     32.88 o 
  -3   3  18      110.09      145.14     26.60 o 
  -2   3  18      163.35      189.50     26.56 o 
  -1   3  18      337.39      327.98     29.95 o 
   0   3  18       16.02       45.30     22.62 o 
   1   3  18     1008.31      982.32     37.91 o 
   2   3  18      255.49      258.37     20.85 o 
   3   3  18       72.14      101.11     21.95 o 
   4   3  18      105.72      140.80     23.44 o 
   5   3  18      823.45      777.11     82.51 o 
   6   3  18      195.61      257.22     56.51 o 
  -5   4  18       28.30       65.34     35.22 o 
  -4   4  18        0.31       20.72     19.86 o 
  -3   4  18        0.41       29.81     20.89 o 
  -2   4  18      334.26      340.43     33.26 o 
  -1   4  18      103.05      162.67     26.44 o 
   0   4  18     2386.26     2273.30    169.51 o 
   1   4  18      417.55      462.52     30.58 o 
   2   4  18      181.49      195.98     22.19 o 
   3   4  18      554.55      565.78     51.97 o 
   4   4  18       46.36       51.58     19.70 o 
   5   4  18      225.55      247.96     35.79 o 
  -5   5  18      101.90      182.30     45.65 o 
  -4   5  18       38.47       55.86     24.16 o 
  -3   5  18      216.42      203.97     30.92 o 
  -2   5  18        4.71       19.75     19.78 o 
  -1   5  18     1391.89     1268.01     50.58 o 
   0   5  18      129.69      142.25     26.87 o 
   1   5  18      314.45      340.20     29.91 o 
   2   5  18      256.46      306.62     29.51 o 
   3   5  18     1555.72     1378.81    122.40 o 
   4   5  18      647.58      591.32     79.71 o 
   5   5  18      271.18      265.63     47.77 o 
  -5   6  18        8.14       96.14     64.78 o 
  -4   6  18      314.31      384.27     41.79 o 
  -3   6  18       29.68       35.24     22.97 o 
  -2   6  18     1192.42     1071.44     49.94 o 
  -1   6  18      927.10      829.92     44.99 o 
   0   6  18      304.39      328.08     30.63 o 
   1   6  18      951.70      928.68     41.18 o 
   2   6  18      916.01      948.77     42.32 o 
   3   6  18     1596.89     1309.80    102.21 o 
   4   6  18        0.31        4.97     19.84 o 
   5   6  18       19.14       37.19     21.11 o 
  -5   7  18      464.49      500.58     50.65 o 
  -4   7  18      323.11      435.11     43.85 o 
  -3   7  18      228.48      296.44     35.89 o 
  -2   7  18     1780.91     1669.35     60.56 o 
  -1   7  18      791.45      728.47     44.41 o 
   0   7  18      949.13      856.03     41.21 o 
   1   7  18      875.15      839.79     52.28 o 
   2   7  18      199.87      234.86     29.38 o 
   3   7  18     2364.13     2219.98     66.03 o 
   4   7  18      967.88     1014.69     59.06 o 
   5   7  18       92.29      111.15     25.32 o 
  -5   8  18       52.78       47.40     27.82 o 
  -4   8  18      129.80      177.29     34.63 o 
  -3   8  18       89.90      155.65     30.93 o 
  -2   8  18      754.49      649.14     43.74 o 
  -1   8  18     1516.90     1314.73     49.60 o 
   0   8  18      864.99      776.39     42.09 o 
   1   8  18       70.57      100.18     25.82 o 
   2   8  18        3.55       28.65     20.12 o 
   3   8  18       44.20       89.72     23.98 o 
   4   8  18       27.92       64.94     28.33 o 
   5   8  18      352.53      454.99    100.91 o 
  -5   9  18       10.57       63.27     30.09 o 
  -4   9  18      112.75      101.12     30.32 o 
  -3   9  18      445.77      401.33     39.89 o 
  -2   9  18      123.45      114.22     28.67 o 
  -1   9  18      724.87      674.38     40.45 o 
   0   9  18      501.29      566.05     39.50 o 
   1   9  18      416.74      460.07     36.55 o 
   2   9  18     2117.57     1999.45     65.35 o 
   3   9  18     1859.13     1797.14     70.07 o 
   4   9  18       43.77      118.18     40.08 o 
   5   9  18      387.78      404.28     63.06 o 
  -5  10  18       66.39       96.13     61.02 o 
  -4  10  18      164.44      224.24     48.26 o 
  -3  10  18      228.85      221.06     42.65 o 
  -2  10  18       15.20       20.73     26.33 o 
  -1  10  18     2231.10     1802.27    143.42 o 
   0  10  18      604.65      627.00     48.47 o 
   1  10  18      362.15      420.89     42.28 o 
   2  10  18        2.04       50.61     24.75 o 
   3  10  18       19.07       73.38     27.41 o 
   4  10  18      111.49      131.18     40.02 o 
   5  10  18      100.27      106.37     39.93 o 
  -5  11  18       92.56      116.41     65.52 o 
  -4  11  18       38.24      -12.97     49.21 o 
  -3  11  18       37.52       44.40     54.18 o 
  -2  11  18        5.13       52.34     33.11 o 
  -1  11  18     1306.82     1163.27    149.92 o 
   0  11  18        2.18      105.19     38.46 o 
   1  11  18     1508.73     1438.42     61.17 o 
   2  11  18      239.85      325.57     38.19 o 
   3  11  18       49.21      114.42     30.04 o 
   4  11  18      309.16      395.76     58.65 o 
  -4  12  18      540.24      600.89    103.81 o 
  -3  12  18     1668.82     1346.90     84.41 o 
  -2  12  18       41.21       84.63     38.71 o 
  -1  12  18        0.20       13.92     32.30 o 
   0  12  18        1.31       60.04     37.27 o 
   1  12  18       30.84       57.34     34.98 o 
   2  12  18      283.76      303.61     52.21 o 
   3  12  18      747.53      719.22     71.98 o 
   4  12  18      253.24      228.09     70.01 o 
  -4  13  18       18.84       77.06     40.03 o 
  -3  13  18        4.98       75.42     38.61 o 
  -2  13  18      499.81      538.42     64.41 o 
  -1  13  18      176.97      166.51     51.70 o 
   0  13  18      227.86      279.91     50.84 o 
   1  13  18      101.72      126.49     42.55 o 
   2  13  18      588.70      730.73     72.39 o 
   3  13  18      707.82      644.29     73.57 o 
   4  13  18       42.96      117.20     61.53 o 
  -4  14  18       14.64       -6.48     37.57 o 
  -3  14  18      746.82      708.83    100.94 o 
  -2  14  18       25.99       77.27     40.86 o 
  -1  14  18      136.25      150.51     42.83 o 
   0  14  18       33.23       75.88     40.35 o 
   1  14  18      466.19      489.90     62.31 o 
   2  14  18       74.72      119.31     48.69 o 
   3  14  18       88.99      164.03     45.89 o 
   4  14  18      128.90      130.91     41.90 o 
  -3  15  18       28.01      138.13     44.00 o 
  -2  15  18       97.54      151.37     48.22 o 
  -1  15  18       77.34      115.13     42.07 o 
   0  15  18      376.54      414.47     62.32 o 
   1  15  18      298.05      362.29     60.38 o 
   2  15  18      203.91      145.20     45.12 o 
   3  15  18      482.01      586.10     74.83 o 
  -3  16  18       25.85      135.59     53.82 o 
  -2  16  18       26.96       85.98     42.56 o 
  -1  16  18      460.65      426.31     71.80 o 
   0  16  18      833.53      743.02    119.44 o 
   1  16  18       31.00       61.42     42.38 o 
   2  16  18       30.65      112.05     44.78 o 
   3  16  18       47.55      140.80     48.24 o 
  -3  17  18       62.29      115.49     57.83 o 
  -2  17  18      611.99      597.08     73.56 o 
  -1  17  18       89.20      167.39     48.07 o 
   0  17  18      603.57      516.95     70.59 o 
   1  17  18       20.06       61.39     45.08 o 
   2  17  18       20.70      108.42     48.07 o 
  -2  18  18       17.21       70.81     40.57 o 
  -1  18  18     1198.54      860.24    183.98 o 
   0  18  18        0.16       99.77     55.45 o 
   1  18  18      284.64      293.24     60.99 o 
  -5   1  19       22.68       13.48     32.15 o 
  -4   1  19       14.50        1.46     27.87 o 
  -3   1  19      270.41      349.38     67.01 o 
  -2   1  19     2902.56     2856.17     96.73 o 
  -1   1  19      375.89      393.94     47.03 o 
   0   1  19     1134.27      838.44     64.26 o 
   1   1  19      249.67      257.47     28.00 o 
   2   1  19     1442.12     1333.22    109.16 o 
   3   1  19      471.87      427.20     52.14 o 
   4   1  19      175.67      194.31     29.08 o 
   5   1  19      539.44      652.98     93.49 o 
   6   1  19       25.63       26.43     41.27 o 
  -5   2  19      475.99      619.71     70.16 o 
  -4   2  19        2.68       13.15     26.59 o 
  -3   2  19      523.08      637.72     59.39 o 
  -2   2  19       27.81       49.67     27.86 o 
  -1   2  19      527.77      540.08     52.99 o 
   0   2  19       95.09      122.38     19.56 o 
   1   2  19       31.49       34.15     14.55 o 
   2   2  19     4114.68     3650.06    316.38 o 
   3   2  19      143.16      151.09     20.79 o 
   4   2  19        3.23       -5.76     17.25 o 
   5   2  19     1199.61     1040.80    121.52 o 
  -5   3  19       14.72       70.26     37.42 o 
  -4   3  19       65.95       71.76     40.40 o 
  -3   3  19      479.49      614.97     58.78 o 
  -2   3  19     2332.78     2336.73     88.94 o 
  -1   3  19      139.69      110.18     23.18 o 
   0   3  19     1885.39     1768.84     89.65 o 
   1   3  19        0.22        6.61     15.74 o 
   2   3  19     2669.73     2677.24    129.85 o 
   3   3  19        1.32        3.32     17.15 o 
   4   3  19      333.49      338.99     49.66 o 
   5   3  19      248.80      259.19     52.19 o 
  -5   4  19      175.20      197.15     47.85 o 
  -4   4  19      360.68      456.17     57.17 o 
  -3   4  19      104.75      139.98     37.19 o 
  -2   4  19     1239.64     1128.43     49.28 o 
  -1   4  19      198.20      212.87     28.73 o 
   0   4  19        1.13       46.51     21.21 o 
   1   4  19      456.93      438.12     30.93 o 
   2   4  19      693.19      719.89     37.09 o 
   3   4  19        0.59       15.59     16.33 o 
   4   4  19     1352.85     1139.92    104.05 o 
   5   4  19       98.89      114.99     30.28 o 
  -5   5  19        0.89       20.12     33.64 o 
  -4   5  19       58.42       93.46     35.43 o 
  -3   5  19       34.69       53.44     24.20 o 
  -2   5  19      185.30      201.62     29.63 o 
  -1   5  19       80.81       59.51     24.35 o 
   0   5  19       14.17       62.32     23.58 o 
   1   5  19      500.92      498.60     33.14 o 
   2   5  19       25.54       54.49     19.67 o 
   3   5  19      507.70      519.82     46.82 o 
   4   5  19        1.55       46.74     52.76 o 
   5   5  19       11.96       21.25     20.47 o 
  -5   6  19       11.04       58.72     36.01 o 
  -4   6  19       20.22       39.68     30.05 o 
  -3   6  19      442.77      468.15     42.33 o 
  -2   6  19      555.69      592.96     41.82 o 
  -1   6  19       12.14       -3.73     22.95 o 
   0   6  19       35.61       28.50     20.12 o 
   1   6  19       85.64      105.66     24.24 o 
   2   6  19      222.32      239.65     29.29 o 
   3   6  19      143.66      261.46     38.01 o 
   4   6  19        0.68       42.02     28.56 o 
   5   6  19       15.93        2.64     23.44 o 
  -5   7  19       98.97      174.59     43.42 o 
  -4   7  19       56.63       91.36     29.93 o 
  -3   7  19      305.60      336.61     38.44 o 
  -2   7  19     1803.61     1621.50     61.60 o 
  -1   7  19      468.13      461.84     41.67 o 
   0   7  19       70.47       64.45     23.14 o 
   1   7  19     1145.11     1145.79     47.02 o 
   2   7  19      197.63      236.63     29.97 o 
   3   7  19       22.25       82.73     28.03 o 
   4   7  19      114.15      143.04     33.74 o 
   5   7  19       12.94       21.22     24.36 o 
  -5   8  19        0.27       33.01     32.49 o 
  -4   8  19      703.43      694.58     51.22 o 
  -3   8  19      446.38      498.43     44.78 o 
  -2   8  19        6.42       28.13     24.21 o 
  -1   8  19      277.63      289.54     31.97 o 
   0   8  19       20.02       58.55     23.45 o 
   1   8  19     1819.64     1687.06     60.43 o 
   2   8  19      129.34      117.84     26.06 o 
   3   8  19     1165.49     1078.21     47.41 o 
   4   8  19     1507.67     1375.55     71.33 o 
   5   8  19       72.71      121.12     42.34 o 
  -5   9  19        2.39       12.96     28.24 o 
  -4   9  19      346.16      361.94     42.70 o 
  -3   9  19        9.90        8.51     23.93 o 
  -2   9  19       10.25       30.47     25.32 o 
  -1   9  19      381.69      382.24     36.06 o 
   0   9  19      454.93      425.77     37.48 o 
   1   9  19        1.25       11.67     22.27 o 
   2   9  19       52.58       83.97     24.98 o 
   3   9  19      459.27      587.54     48.97 o 
   4   9  19        8.45      -15.91     34.26 o 
   5   9  19        8.75       94.06     43.47 o 
  -5  10  19      463.90      562.22     96.98 o 
  -4  10  19       27.94      110.43     56.48 o 
  -3  10  19       26.25       46.60     32.55 o 
  -2  10  19      161.63      202.26     36.59 o 
  -1  10  19      435.55      442.91     44.56 o 
   0  10  19        5.86       -8.42     26.83 o 
   1  10  19        6.10       12.53     25.06 o 
   2  10  19     1002.62     1023.61     75.93 o 
   3  10  19       85.81       96.29     28.19 o 
   4  10  19      171.20      161.00     42.49 o 
   5  10  19      798.22      805.24     73.19 o 
  -5  11  19        0.06      -19.00     47.98 o 
  -4  11  19       26.46      108.65     57.25 o 
  -3  11  19      459.09      446.26     81.22 o 
  -2  11  19      356.59      350.23     52.43 o 
  -1  11  19      165.54      199.93     45.43 o 
   0  11  19     2507.28     2004.26    228.47 o 
   1  11  19     1010.90      870.52     51.10 o 
   2  11  19      483.53      572.32     47.75 o 
   3  11  19       87.64      115.37     31.40 o 
   4  11  19      133.62      211.41     58.89 o 
  -4  12  19      140.39      234.44    119.25 o 
  -3  12  19        6.83       82.97     38.78 o 
  -2  12  19      188.24      243.48     49.34 o 
  -1  12  19      476.37      504.64     67.26 o 
   0  12  19      230.66      235.15     46.00 o 
   1  12  19      254.76      255.29     47.76 o 
   2  12  19       36.35       50.84     36.26 o 
   3  12  19      851.25      817.32     68.36 o 
   4  12  19       36.69      131.00     65.65 o 
  -4  13  19       67.68       81.78     44.40 o 
  -3  13  19      210.90      257.84     50.40 o 
  -2  13  19      382.90      351.74     55.41 o 
  -1  13  19      651.22      672.40    187.54 o 
   0  13  19       14.62       26.88     35.71 o 
   1  13  19       46.01       62.48     35.83 o 
   2  13  19      698.81      684.77     71.98 o 
   3  13  19       49.31      150.57     46.24 o 
   4  13  19       27.09       29.41     56.17 o 
  -4  14  19        1.43       72.49     41.79 o 
  -3  14  19        7.68       31.03     39.93 o 
  -2  14  19      978.38      867.94     71.11 o 
  -1  14  19      359.47      321.75     69.02 o 
   0  14  19       24.31       49.49     38.15 o 
   1  14  19       16.12       81.42     39.56 o 
   2  14  19      292.55      396.25     60.65 o 
   3  14  19     1143.27      982.09     78.39 o 
  -3  15  19      487.28      546.51    127.94 o 
  -2  15  19      293.63      267.33     53.86 o 
  -1  15  19      550.87      474.70    136.91 o 
   0  15  19      735.57      659.36     83.77 o 
   1  15  19      146.14      169.12     69.34 o 
   2  15  19      435.33      430.16     64.72 o 
   3  15  19     1426.97     1120.73     86.15 o 
  -3  16  19        0.68       98.13     43.22 o 
  -2  16  19        5.29       88.88     40.78 o 
  -1  16  19        6.10      119.19     44.26 o 
   0  16  19      172.04      185.78     50.00 o 
   1  16  19      450.81      389.96     62.33 o 
   2  16  19      649.90      598.69     75.05 o 
   3  16  19      139.57      117.64     44.85 o 
  -2  17  19      524.32      551.59     83.96 o 
  -1  17  19      807.01      747.80    177.62 o 
   0  17  19       14.87       72.85     48.42 o 
   1  17  19       68.90       88.07     46.63 o 
   2  17  19      569.95      550.16     74.79 o 
  -1  18  19       84.83      108.94     41.80 o 
   0  18  19      295.09      316.96     59.68 o 
   1  18  19      136.31      236.24     95.27 o 
  -5   0  20       88.22      108.60     58.35 o 
  -4   0  20      357.25      378.98     75.29 o 
  -3   0  20     6128.74     6354.85    218.44 o 
  -2   0  20      707.68      721.70     82.06 o 
  -1   0  20        3.53       30.04     44.93 o 
   0   0  20     2030.74     1458.03    111.18 o 
   1   0  20      356.42      322.02     77.53 o 
   2   0  20     3732.12     3261.00    703.26 o 
   3   0  20      883.01      744.44    169.59 o 
   4   0  20      328.55      349.71     60.83 o 
   5   0  20      392.82      349.70     76.42 o 
  -5   1  20       79.83      108.91     43.05 o 
  -4   1  20       28.98       24.17     31.08 o 
  -3   1  20      701.74      766.89     60.08 o 
  -2   1  20       47.53       49.31     30.48 o 
  -1   1  20      559.18      488.53     53.44 o 
   0   1  20       11.70       22.13     35.11 o 
   1   1  20       73.52       36.57     41.36 o 
   2   1  20     4981.95     4606.84    570.84 o 
   3   1  20      263.83      259.71     31.36 o 
   4   1  20      218.44      247.92     35.25 o 
   5   1  20      387.52      333.55     40.05 o 
  -5   2  20       34.92       55.50     36.07 o 
  -4   2  20       78.48       59.95     45.42 o 
  -3   2  20      893.66      932.53     65.88 o 
  -2   2  20      234.55      272.97     43.43 o 
  -1   2  20       61.33       95.68     36.46 o 
   0   2  20      278.83      270.30     47.46 o 
   1   2  20      899.93      814.35     35.57 o 
   2   2  20        7.73       45.40     21.54 o 
   3   2  20      262.36      260.32     37.77 o 
   4   2  20       67.72       72.72     23.87 o 
   5   2  20       16.68       14.00     27.45 o 
  -5   3  20      165.96      192.61     48.20 o 
  -4   3  20       68.32      110.94     36.12 o 
  -3   3  20       94.15      138.17     37.71 o 
  -2   3  20     1310.20     1279.54     71.04 o 
  -1   3  20        1.24       21.75     31.56 o 
   0   3  20       17.97       20.60     36.10 o 
   1   3  20     1099.84      992.75     40.01 o 
   2   3  20     4010.59     3796.71    224.02 o 
   3   3  20      127.85      108.28     42.03 o 
   4   3  20      251.21      235.59     38.61 o 
   5   3  20     1302.65     1288.14    139.49 o 
  -5   4  20        8.37       -0.68     32.85 o 
  -4   4  20        0.63       35.95     32.66 o 
  -3   4  20      258.37      264.45     45.15 o 
  -2   4  20      317.76      404.06     49.65 o 
  -1   4  20      602.73      570.45     58.07 o 
   0   4  20     2025.04     1878.82    113.24 o 
   1   4  20       84.47      114.94     22.28 o 
   2   4  20      773.93      788.92     38.72 o 
   3   4  20      399.64      469.48     46.09 o 
   4   4  20      157.99      160.09     40.79 o 
   5   4  20      399.26      437.24     94.53 o 
  -5   5  20      153.23      178.39     45.89 o 
  -4   5  20      175.49      237.83     47.00 o 
  -3   5  20      153.92      203.68     60.25 o 
  -2   5  20     3822.91     3610.25    196.36 o 
  -1   5  20      122.96      108.38     27.47 o 
   0   5  20       39.35       22.64     23.72 o 
   1   5  20      285.21      315.03     30.56 o 
   2   5  20     1608.04     1581.55     84.79 o 
   3   5  20       57.44      102.01     30.40 o 
   4   5  20      427.15      480.01     81.49 o 
   5   5  20     1360.89     1496.56    205.17 o 
  -5   6  20      126.09      197.25     45.86 o 
  -4   6  20       14.18       51.43     33.45 o 
  -3   6  20        6.53       22.73     27.92 o 
  -2   6  20      973.00      931.79     50.01 o 
  -1   6  20      564.64      572.18     42.10 o 
   0   6  20      129.39      158.95     26.45 o 
   1   6  20     1656.32     1504.68     58.44 o 
   2   6  20        3.98       20.01     20.61 o 
   3   6  20      830.68      765.09     49.08 o 
   4   6  20      175.19      244.67     41.12 o 
   5   6  20       10.17       45.88     26.42 o 
  -5   7  20       13.48       10.35     35.36 o 
  -4   7  20      451.91      538.64     60.67 o 
  -3   7  20        3.04       40.86     24.50 o 
  -2   7  20      783.29      686.17     49.98 o 
  -1   7  20       21.06       40.55     24.93 o 
   0   7  20      532.34      506.98     37.13 o 
   1   7  20     1116.95     1068.48     46.86 o 
   2   7  20     2312.25     2310.23     92.74 o 
   3   7  20      632.02      716.98     49.80 o 
   4   7  20      933.57      975.17     58.93 o 
   5   7  20     1124.34     1282.56    147.09 o 
  -5   8  20       72.37      120.07     38.97 o 
  -4   8  20       30.03      106.89     34.13 o 
  -3   8  20      199.26      244.98     35.94 o 
  -2   8  20       25.28       28.08     26.44 o 
  -1   8  20      369.79      364.95     35.43 o 
   0   8  20      312.44      338.41     34.58 o 
   1   8  20       32.15       59.18     25.05 o 
   2   8  20      871.88      849.38     43.77 o 
   3   8  20      432.77      486.92     38.63 o 
   4   8  20      107.58      167.45     35.94 o 
   5   8  20      421.94      400.28     87.16 o 
  -5   9  20       63.23       77.71     48.34 o 
  -4   9  20      139.83      154.59     33.72 o 
  -3   9  20      119.49      124.19     30.66 o 
  -2   9  20     1112.41      969.16     53.96 o 
  -1   9  20      104.84      117.28     27.49 o 
   0   9  20        0.41        6.69     22.74 o 
   1   9  20      703.10      728.76     41.89 o 
   2   9  20        3.41       45.99     22.09 o 
   3   9  20      157.02      204.23     34.58 o 
   4   9  20      136.80      144.68     43.33 o 
   5   9  20     1756.78     1950.49    157.35 o 
  -4  10  20      210.93      176.64     47.79 o 
  -3  10  20       50.95       75.67     35.25 o 
  -2  10  20     1106.45      996.51     57.64 o 
  -1  10  20      367.70      359.47     42.18 o 
   0  10  20      262.71      271.70     39.48 o 
   1  10  20      271.30      306.11     38.89 o 
   2  10  20      346.96      496.46     46.16 o 
   3  10  20      256.94      297.81     39.64 o 
   4  10  20        5.76       38.74     36.26 o 
  -4  11  20       66.21      162.34     65.45 o 
  -3  11  20      186.38      203.81     62.61 o 
  -2  11  20       84.79      134.67     41.32 o 
  -1  11  20      552.57      618.26     68.83 o 
   0  11  20      260.07      299.56     50.51 o 
   1  11  20      573.64      596.38     49.41 o 
   2  11  20        0.12       67.36     27.10 o 
   3  11  20      327.44      325.77     41.50 o 
   4  11  20       44.13       71.62     41.43 o 
  -4  12  20       36.80       93.60     41.86 o 
  -3  12  20     1350.38     1245.67    150.70 o 
  -2  12  20      341.73      361.79     97.60 o 
  -1  12  20        4.52       34.14     33.50 o 
   0  12  20      403.80      400.17     56.75 o 
   1  12  20       90.69      112.96     39.51 o 
   2  12  20       64.60       65.30     37.44 o 
   3  12  20      210.58      237.10     51.18 o 
   4  12  20      334.73      457.26     91.10 o 
  -4  13  20       12.23       19.90     59.75 o 
  -3  13  20       27.43       84.67     40.93 o 
  -2  13  20      459.40      545.70     65.64 o 
  -1  13  20      249.95      275.50     51.14 o 
   0  13  20        2.59       16.93     34.07 o 
   1  13  20      121.57      150.93     42.52 o 
   2  13  20     1063.24      946.21     72.89 o 
   3  13  20      315.86      358.26     59.54 o 
   4  13  20        5.32       84.75     51.52 o 
  -4  14  20       27.07       88.80     39.30 o 
  -3  14  20      148.61      178.41     46.82 o 
  -2  14  20      115.27      163.30     45.21 o 
  -1  14  20        0.11       48.24     35.98 o 
   0  14  20       10.69       12.24     34.86 o 
   1  14  20      427.41      440.39     69.46 o 
   2  14  20      215.73      282.53     55.73 o 
   3  14  20      169.54      197.79     86.87 o 
  -3  15  20       31.11      103.92     42.16 o 
  -2  15  20      213.71      283.02     53.82 o 
  -1  15  20       14.96      102.02     54.89 o 
   0  15  20       87.72      189.42     47.99 o 
   1  15  20      453.69      347.67     61.13 o 
   2  15  20      199.66      228.16     51.13 o 
   3  15  20        9.33       92.54     46.86 o 
  -3  16  20        1.42      108.11     40.30 o 
  -2  16  20       50.97      101.72     44.08 o 
  -1  16  20      293.98      314.44     78.35 o 
   0  16  20      476.98      364.44     62.23 o 
   1  16  20        2.78       54.78     56.32 o 
   2  16  20      122.79      183.59     64.31 o 
   3  16  20       27.35       76.81     77.15 o 
  -2  17  20       13.57      128.08     66.74 o 
  -1  17  20      510.56      561.41    172.21 o 
   0  17  20       94.91       88.67     45.27 o 
   1  17  20       18.59       84.68     47.54 o 
   2  17  20      474.93      431.15     66.36 o 
  -1  18  20      144.78      211.96     63.31 o 
   0  18  20        4.87       86.15     95.68 o 
   1  18  20      514.38      346.38     75.79 o 
  -5   1  21        0.00       38.79     35.53 o 
  -4   1  21       35.64       20.26     30.57 o 
  -3   1  21      439.26      543.49     58.62 o 
  -2   1  21      605.60      671.52     60.62 o 
  -1   1  21      431.14      427.05     54.01 o 
   0   1  21      983.51      745.39     65.93 o 
   1   1  21       35.42        4.73     43.16 o 
   2   1  21     4738.58     4205.11    431.75 o 
   3   1  21      108.52      133.11     46.14 o 
   4   1  21      376.54      372.32     65.15 o 
   5   1  21      119.63      129.09     28.96 o 
  -5   2  21      337.95      431.11     62.53 o 
  -4   2  21      107.16       84.48     35.75 o 
  -3   2  21     1042.05     1120.73     71.69 o 
  -2   2  21      147.86      145.07     38.01 o 
  -1   2  21      687.31      623.51     60.97 o 
   0   2  21        7.82       52.29     39.22 o 
   1   2  21      371.60      367.38     38.47 o 
   2   2  21     4776.41     4416.03    274.80 o 
   3   2  21       18.07       48.53     20.14 o 
   4   2  21      269.33      330.69     54.05 o 
   5   2  21     2005.93     1940.65    140.75 o 
  -5   3  21       62.71       74.03     40.95 o 
  -4   3  21      110.18      100.78     43.80 o 
  -3   3  21      200.04      200.46     43.00 o 
  -2   3  21        5.90        8.13     28.26 o 
  -1   3  21       16.62       28.86     35.48 o 
   0   3  21     1297.32     1128.66     74.99 o 
   1   3  21      629.92      610.72     45.13 o 
   2   3  21      806.04      868.77     49.04 o 
   3   3  21       51.59       54.54     26.75 o 
   4   3  21      635.75      580.03     88.79 o 
   5   3  21      210.45      298.71     60.14 o 
  -5   4  21       31.74       18.09     34.64 o 
  -4   4  21       23.71       45.89     32.33 o 
  -3   4  21       10.14       39.30     31.11 o 
  -2   4  21       11.10       21.05     31.40 o 
  -1   4  21     1063.98      950.50     68.71 o 
   0   4  21      213.90      214.53     49.21 o 
   1   4  21      336.18      345.24     30.67 o 
   2   4  21     4699.19     4335.89    180.35 o 
   3   4  21      262.71      350.97     41.39 o 
   4   4  21      555.12      514.76     87.63 o 
   5   4  21      468.43      432.46     96.00 o 
  -5   5  21        0.19       31.93     34.61 o 
  -4   5  21      274.66      341.77     53.14 o 
  -3   5  21      154.07      133.10     37.16 o 
  -2   5  21     1283.33     1241.17     89.02 o 
  -1   5  21       60.44       98.14     40.26 o 
   0   5  21        2.75       42.12     23.34 o 
   1   5  21      937.53      834.03     41.73 o 
   2   5  21      445.52      477.82     35.97 o 
   3   5  21       75.48       94.23     37.04 o 
   4   5  21       14.63       64.97     24.76 o 
   5   5  21      660.58      597.27    172.86 o 
  -5   6  21        0.06       28.61     32.23 o 
  -4   6  21      117.07       79.42     40.45 o 
  -3   6  21      786.82      823.82     63.21 o 
  -2   6  21       88.70       88.09     37.06 o 
  -1   6  21        6.43       32.13     24.76 o 
   0   6  21       11.80       23.47     20.91 o 
   1   6  21      125.37      144.29     27.01 o 
   2   6  21      237.78      171.31     27.52 o 
   3   6  21        8.99       32.86     27.49 o 
   4   6  21        0.50       62.80     30.00 o 
   5   6  21        9.17       51.08     26.65 o 
  -5   7  21       73.79      120.44     38.18 o 
  -4   7  21        0.03       14.05     29.62 o 
  -3   7  21      650.93      664.87     60.08 o 
  -2   7  21      444.97      444.87     43.13 o 
  -1   7  21      384.57      421.39     42.01 o 
   0   7  21      297.63      276.85     32.18 o 
   1   7  21     1082.10      947.03     45.46 o 
   2   7  21      194.68      278.24     31.81 o 
   3   7  21        5.57      111.64     29.97 o 
   4   7  21      194.16      302.83     42.38 o 
   5   7  21      506.64      505.90    131.78 o 
  -5   8  21        1.11       -7.56     33.11 o 
  -4   8  21     1373.80     1559.80     87.66 o 
  -3   8  21        5.17       -2.65     29.16 o 
  -2   8  21      793.59      712.92     49.63 o 
  -1   8  21      177.21      157.98     29.66 o 
   0   8  21      462.06      428.90     38.11 o 
   1   8  21     1225.29     1156.31     49.65 o 
   2   8  21     1990.82     1720.99     81.71 o 
   3   8  21     2108.58     2043.81    103.68 o 
   4   8  21      782.23      810.15     58.96 o 
   5   8  21      152.70      204.35     44.23 o 
  -5   9  21      123.72      171.93     43.70 o 
  -4   9  21      242.80      294.03     49.64 o 
  -3   9  21       14.26       59.85     26.47 o 
  -2   9  21     3101.42     2618.54     82.22 o 
  -1   9  21     1603.35     1294.60     53.61 o 
   0   9  21      184.33      153.30     30.61 o 
   1   9  21      209.91      257.98     32.89 o 
   2   9  21      950.85      986.08     46.41 o 
   3   9  21      158.92      238.45     36.63 o 
   4   9  21      175.86      214.80     47.31 o 
   5   9  21     1106.90     1274.14    133.97 o 
  -3  10  21       29.51       53.95     48.04 o 
  -2  10  21      129.20      106.55     33.09 o 
  -1  10  21      735.10      726.06     60.09 o 
   0  10  21      294.52      274.57     39.50 o 
   1  10  21      182.24      248.28     37.32 o 
   2  10  21     1482.19     1475.47    117.72 o 
   3  10  21      379.27      374.38     43.42 o 
   4  10  21       27.35      104.52     38.38 o 
  -3  11  21      244.13      199.13     66.82 o 
  -2  11  21      951.08      894.95     73.82 o 
  -1  11  21      192.21      117.29     41.66 o 
   0  11  21     1734.03     1653.28     96.97 o 
   1  11  21      270.34      288.43     39.57 o 
   2  11  21     1252.25     1241.81     87.54 o 
   3  11  21        0.85       34.92     26.22 o 
   4  11  21      435.91      419.96     60.57 o 
  -4  12  21        6.42       69.79     69.63 o 
  -3  12  21        6.72       84.79     40.49 o 
  -2  12  21      415.63      379.07     94.39 o 
  -1  12  21      895.55      825.51    110.88 o 
   0  12  21      169.41      253.08     46.68 o 
   1  12  21      177.76      194.56     49.78 o 
   2  12  21       23.01       79.39     37.71 o 
   3  12  21      225.92      307.68     54.08 o 
   4  12  21      139.25      194.67     68.77 o 
  -4  13  21        5.49       93.69     40.66 o 
  -3  13  21      373.60      383.65     59.77 o 
  -2  13  21      304.01      339.60     54.38 o 
  -1  13  21      444.25      346.75    134.62 o 
   0  13  21       61.47       82.58     38.23 o 
   1  13  21       45.29      113.72     39.74 o 
   2  13  21      355.07      453.50     62.57 o 
   3  13  21       53.36      107.36     43.37 o 
   4  13  21       12.72       69.79     48.76 o 
  -3  14  21       16.66       69.91     42.02 o 
  -2  14  21      308.19      290.81     53.49 o 
  -1  14  21       31.89      124.25     43.04 o 
   0  14  21        1.30       50.20     39.23 o 
   1  14  21      267.74      268.34     72.51 o 
   2  14  21     1780.48     1628.54     95.23 o 
   3  14  21      156.90      145.35     48.86 o 
  -3  15  21      133.76      204.67     50.24 o 
  -2  15  21      207.97      219.69     48.39 o 
  -1  15  21     1531.54     1297.84    163.03 o 
   0  15  21      589.71      520.32     65.82 o 
   1  15  21      668.96      592.58     70.97 o 
   2  15  21       36.92       62.56     41.25 o 
   3  15  21      118.12      170.85     48.81 o 
  -2  16  21      137.58      206.73     47.71 o 
  -1  16  21       36.67      133.29     45.26 o 
   0  16  21       13.82      106.52     66.76 o 
   1  16  21      510.50      415.28     62.92 o 
   2  16  21     1223.53     1085.10     95.90 o 
  -2  17  21      380.28      283.69     67.77 o 
  -1  17  21      178.05      186.50     48.44 o 
   0  17  21        5.60       48.55     40.73 o 
   1  17  21       74.35      118.79     51.37 o 
  -1  18  21        5.69      132.80     53.73 o 
   0  18  21      391.97      318.03     73.46 o 
  -5   0  22      162.43      194.78     66.50 o 
  -4   0  22      288.86      316.25     74.45 o 
  -3   0  22     6281.51     6232.06    224.69 o 
  -2   0  22     1162.81     1119.53    102.35 o 
  -1   0  22      516.49      487.47     83.05 o 
   0   0  22     1128.89      973.47    104.87 o 
   1   0  22     1002.32      942.17    109.11 o 
   2   0  22    13362.32    13752.16    318.40 o 
   3   0  22      984.72     1114.87    109.05 o 
   4   0  22      843.68     1021.87    110.58 o 
   5   0  22        0.92       68.19     62.18 o 
  -5   1  22       39.27       44.97     45.24 o 
  -4   1  22      520.53      544.35     62.89 o 
  -3   1  22      890.65      929.20     67.40 o 
  -2   1  22       22.91       31.99     31.76 o 
  -1   1  22      285.86      240.46     48.44 o 
   0   1  22      191.59      110.19     43.28 o 
   1   1  22      304.91      288.69     57.27 o 
   2   1  22     4512.52     4420.68    177.62 o 
   3   1  22      307.21      450.89     61.53 o 
   4   1  22      306.01      333.52     46.16 o 
   5   1  22      419.01      403.35     71.72 o 
  -5   2  22       79.02       82.32     40.19 o 
  -4   2  22      481.08      594.43     66.25 o 
  -3   2  22       61.87       68.19     50.65 o 
  -2   2  22      121.02      157.60     40.90 o 
  -1   2  22       16.34       47.98     38.12 o 
   0   2  22      325.41      253.82     52.33 o 
   1   2  22     1978.22     1765.87     66.14 o 
   2   2  22     3876.02     4039.55    129.00 o 
   3   2  22      220.29      251.33     36.03 o 
   4   2  22      117.54      161.37     44.57 o 
   5   2  22        0.08       55.86     30.31 o 
  -5   3  22       82.90       39.58     43.79 o 
  -4   3  22      727.49      815.70     68.24 o 
  -3   3  22       12.05       17.30     29.74 o 
  -2   3  22       17.59       34.77     33.73 o 
  -1   3  22      418.42      458.85     57.84 o 
   0   3  22      106.81      120.26     45.88 o 
   1   3  22      884.49      835.72     51.98 o 
   2   3  22      656.31      721.60     71.40 o 
   3   3  22      139.46      120.51     25.35 o 
   4   3  22      490.16      524.29     98.13 o 
   5   3  22       39.32       49.36     30.20 o 
  -5   4  22        0.15       20.58     32.70 o 
  -4   4  22      772.65      889.75     99.14 o 
  -3   4  22       37.35       48.79     31.45 o 
  -2   4  22       59.81       64.60     35.75 o 
  -1   4  22     1214.26     1233.26     77.72 o 
   0   4  22     1295.30     1042.52     75.73 o 
   1   4  22       35.24       28.56     27.29 o 
   2   4  22     1137.71     1176.96     56.04 o 
   3   4  22      169.87      292.17     39.69 o 
   4   4  22      169.70      203.91     43.39 o 
   5   4  22       31.52       77.21     28.21 o 
  -5   5  22       16.84       45.92     35.76 o 
  -4   5  22      329.51      373.33     71.79 o 
  -3   5  22        0.96        5.54     30.46 o 
  -2   5  22       14.84       33.72     35.41 o 
  -1   5  22     2965.13     2583.51    102.44 o 
   0   5  22       45.03       53.58     44.15 o 
   1   5  22       63.42      101.25     23.58 o 
   2   5  22      904.92      837.27     42.15 o 
   3   5  22      498.91      602.38     60.98 o 
   4   5  22       65.86       88.65     37.08 o 
   5   5  22       35.05       31.51     27.03 o 
  -5   6  22      219.09      254.02     54.31 o 
  -4   6  22       28.50       73.18     35.25 o 
  -3   6  22       54.91       40.62     33.85 o 
  -2   6  22      578.34      547.90     59.69 o 
  -1   6  22        7.48       49.93     41.17 o 
   0   6  22       74.55       61.29     32.39 o 
   1   6  22     1500.87     1408.64     52.42 o 
   2   6  22      586.11      551.25     38.54 o 
   3   6  22      248.89      297.52     40.55 o 
   4   6  22      202.39      235.18     52.50 o 
   5   6  22     2180.65     2075.04    234.54 o 
  -5   7  22       44.13       68.73     41.21 o 
  -4   7  22      734.36      796.91     70.36 o 
  -3   7  22      202.68      242.77     53.70 o 
  -2   7  22      163.52      145.90     44.66 o 
  -1   7  22     4528.74     3999.66    122.76 o 
   0   7  22      578.09      571.39     42.47 o 
   1   7  22      760.59      711.24     42.11 o 
   2   7  22      343.05      395.21     36.15 o 
   3   7  22      753.55      821.81     52.84 o 
   4   7  22      421.30      610.60     65.75 o 
   5   7  22      593.72      602.86    146.64 o 
  -5   8  22       58.29      106.39     40.69 o 
  -4   8  22        4.23       44.61     34.24 o 
  -3   8  22      751.29      828.43     65.57 o 
  -2   8  22      211.15      238.41     48.34 o 
  -1   8  22      202.21      200.34     31.53 o 
   0   8  22       53.73       82.45     26.93 o 
   1   8  22       31.07       58.86     25.44 o 
   2   8  22        1.92       49.92     23.64 o 
   3   8  22      510.00      620.59     51.70 o 
   4   8  22      216.96      356.42     46.20 o 
   5   8  22      591.49      478.84    128.58 o 
  -5   9  22       73.71      153.67     45.53 o 
  -4   9  22       16.49       17.36     41.72 o 
  -3   9  22       14.44       44.34     33.61 o 
  -2   9  22       12.14       54.03     29.75 o 
  -1   9  22     1433.09     1251.14     53.79 o 
   0   9  22      198.35      231.90     33.19 o 
   1   9  22     1526.34     1471.89     55.58 o 
   2   9  22     1226.82     1058.74     71.31 o 
   3   9  22       73.02       99.67     50.90 o 
   4   9  22      228.58      219.34     49.16 o 
  -3  10  22      343.26      235.01     70.94 o 
  -2  10  22      565.27      555.64     51.56 o 
  -1  10  22      432.09      446.58     47.05 o 
   0  10  22      270.28      271.75     39.80 o 
   1  10  22       25.28       46.37     28.42 o 
   2  10  22       10.16      121.24     33.04 o 
   3  10  22      155.27      216.31     34.67 o 
   4  10  22        5.05       90.53     39.86 o 
  -3  11  22        9.34       31.14     49.24 o 
  -2  11  22       82.90      105.55     36.97 o 
  -1  11  22       75.40      166.01     41.58 o 
   0  11  22      801.80      780.66     54.16 o 
   1  11  22       36.70       66.00     28.12 o 
   2  11  22      117.64      229.02     36.35 o 
   3  11  22      453.49      488.53     48.15 o 
   4  11  22        7.21       36.84     37.72 o 
  -4  12  22        1.71      140.94     66.25 o 
  -3  12  22        5.17       58.39     38.72 o 
  -2  12  22      148.98      184.21     46.21 o 
  -1  12  22       13.23       48.57     36.26 o 
   0  12  22      450.62      462.02     58.07 o 
   1  12  22     1264.41     1138.64     75.89 o 
   2  12  22      414.06      588.02    107.35 o 
   3  12  22       49.42       68.79     39.46 o 
   4  12  22      399.09      430.81     85.01 o 
  -4  13  22      141.51      260.64     65.73 o 
  -3  13  22      580.65      627.21    113.38 o 
  -2  13  22       13.79       84.35     40.67 o 
  -1  13  22     1085.87      891.41    150.46 o 
   0  13  22        6.06       22.02     35.24 o 
   1  13  22      117.77      106.29     42.30 o 
   2  13  22     2880.03     2497.51    283.39 o 
   3  13  22      178.18      213.77     50.30 o 
  -3  14  22      505.89      490.27     66.97 o 
  -2  14  22       79.94      140.28     44.43 o 
  -1  14  22       74.61      123.51     41.02 o 
   0  14  22      169.61      162.47     46.07 o 
   1  14  22        9.71       36.16     37.43 o 
   2  14  22     2192.89     2103.33    122.64 o 
   3  14  22       11.74       83.64     41.60 o 
  -3  15  22        2.73       71.32     37.31 o 
  -2  15  22       69.33       99.98     43.43 o 
  -1  15  22      653.17      573.75     69.38 o 
   0  15  22      134.27      193.76     51.95 o 
   1  15  22      129.19       79.35     44.80 o 
   2  15  22       50.53       69.81     42.54 o 
   3  15  22        0.98       52.10     40.38 o 
  -2  16  22      189.92      242.38     52.44 o 
  -1  16  22      199.06      208.41     50.59 o 
   0  16  22      111.80       95.13     59.15 o 
   1  16  22       63.26       89.37     46.19 o 
   2  16  22       20.95      103.89     48.16 o 
  -1  17  22        7.08       95.10     42.88 o 
   0  17  22       27.78      100.46     48.56 o 
   1  17  22        0.46       64.29     47.62 o 
  -5   1  23        2.90       -0.65     32.95 o 
  -4   1  23      156.81      168.33     44.59 o 
  -3   1  23      644.44      797.45     67.67 o 
  -2   1  23       14.30        4.11     32.12 o 
  -1   1  23     1127.06      949.40     72.59 o 
   0   1  23      811.08      642.27     67.90 o 
   1   1  23      121.50       73.66     49.26 o 
   2   1  23       28.91       12.05     39.89 o 
   3   1  23        0.09       33.73     38.14 o 
   4   1  23      479.43      647.56     75.30 o 
   5   1  23       30.20       59.58     50.05 o 
  -5   2  23      102.28      139.81     45.34 o 
  -4   2  23      191.40      265.98     49.94 o 
  -3   2  23       60.63       88.50     53.50 o 
  -2   2  23        1.25      -15.83     31.40 o 
  -1   2  23      303.56      291.43     53.06 o 
   0   2  23       36.80       58.79     43.79 o 
   1   2  23     3194.79     2744.03     81.22 o 
   2   2  23      171.98      184.28     50.79 o 
   3   2  23        5.18      -22.90     34.57 o 
   4   2  23      902.05      950.36     76.92 o 
   5   2  23      968.09     1020.11     97.29 o 
  -5   3  23       54.16      110.07     43.26 o 
  -4   3  23      585.19      688.20     70.68 o 
  -3   3  23       44.80       65.32     41.16 o 
  -2   3  23      219.75      233.08     47.51 o 
  -1   3  23     1253.51     1122.16     77.20 o 
   0   3  23      471.46      402.41     60.31 o 
   1   3  23     2029.19     1769.25     68.51 o 
   2   3  23      569.92      577.20     73.99 o 
   3   3  23      115.86      232.19     52.77 o 
   4   3  23      801.99      691.25    128.84 o 
   5   3  23        0.61       36.48     31.63 o 
  -5   4  23        3.52       52.26     39.08 o 
  -4   4  23     2075.21     2216.30    151.01 o 
  -3   4  23     1280.95     1320.93     80.57 o 
  -2   4  23       28.23       60.70     39.96 o 
  -1   4  23      330.95      351.92     56.46 o 
   0   4  23      438.40      425.06     61.42 o 
   1   4  23     3263.73     2913.30     86.97 o 
   2   4  23      587.40      610.57     68.96 o 
   3   4  23     1074.16     1033.81     76.51 o 
   4   4  23       72.01       99.69     26.36 o 
   5   4  23      416.44      551.57     96.76 o 
  -5   5  23        0.73       16.00     37.16 o 
  -4   5  23      113.49      155.91     44.92 o 
  -3   5  23       41.88       70.33     38.22 o 
  -2   5  23      748.45      668.81     67.04 o 
  -1   5  23       77.53       59.84     44.32 o 
   0   5  23       45.68       36.30     46.36 o 
   1   5  23      214.10      212.53     40.02 o 
   2   5  23      241.63      261.77     37.82 o 
   3   5  23        0.01       26.91     30.44 o 
   4   5  23       12.70       42.42     24.51 o 
   5   5  23     1281.45     1065.16    166.49 o 
  -5   6  23        0.08       50.21     39.39 o 
  -4   6  23      307.69      414.69     59.36 o 
  -3   6  23      549.88      555.82     63.06 o 
  -2   6  23       14.77       15.29     35.67 o 
  -1   6  23       10.30       -8.14     41.64 o 
   0   6  23       44.85       26.77     30.41 o 
   1   6  23     1216.17     1072.65     60.65 o 
   2   6  23      526.84      551.40     38.80 o 
   3   6  23        8.02       78.49     28.40 o 
   4   6  23        0.46       15.68     36.73 o 
   5   6  23      436.53      454.62    113.17 o 
  -5   7  23       61.59      112.70     47.84 o 
  -4   7  23      193.99      220.69     48.25 o 
  -3   7  23      414.56      480.35     59.99 o 
  -2   7  23      630.33      610.39     64.60 o 
  -1   7  23       40.85       54.91     42.61 o 
   0   7  23      730.27      653.47     54.86 o 
   1   7  23      215.01      249.92     32.74 o 
   2   7  23      123.79      135.82     27.12 o 
   3   7  23       19.65       97.40     46.43 o 
   4   7  23      158.82      244.36     45.04 o 
   5   7  23      348.87      340.78    107.29 o 
  -5   8  23       79.06      125.11     43.35 o 
  -4   8  23      164.51      160.03     44.59 o 
  -3   8  23      423.42      444.81     63.23 o 
  -2   8  23       28.45       67.95     39.92 o 
  -1   8  23       50.06       46.16     32.58 o 
   0   8  23     1265.05     1040.31     61.18 o 
   1   8  23      167.60      181.09     30.61 o 
   2   8  23        0.04       46.12     23.11 o 
   3   8  23     2800.01     2710.45    195.85 o 
   4   8  23      379.35      501.26     54.19 o 
  -4   9  23       20.26        7.94     35.31 o 
  -3   9  23       16.19       29.09     36.80 o 
  -2   9  23      831.32      824.28     72.14 o 
  -1   9  23     1482.51     1362.31    118.65 o 
   0   9  23      149.20      157.02     31.10 o 
   1   9  23      658.81      707.02     43.26 o 
   2   9  23       62.52      112.29     28.59 o 
   3   9  23        8.59      103.65     37.70 o 
   4   9  23      239.58      308.13     55.59 o 
  -3  10  23      505.09      421.12     86.54 o 
  -2  10  23        5.81       18.19     37.78 o 
  -1  10  23      228.10      265.20     41.06 o 
   0  10  23      185.79      250.88     39.04 o 
   1  10  23       40.96      100.55     36.83 o 
   2  10  23       38.81       95.31     29.68 o 
   3  10  23      414.75      429.11     55.91 o 
   4  10  23      570.29      750.12     76.23 o 
  -2  11  23       34.14       55.15     56.39 o 
  -1  11  23     7469.42     5988.06    995.70 o 
   0  11  23     1331.94     1137.15    104.91 o 
   1  11  23        0.25       88.80     35.12 o 
   2  11  23       11.24       66.81     28.04 o 
   3  11  23        2.74       75.85     36.43 o 
   4  11  23      976.71      833.91     69.82 o 
  -4  12  23       14.02       22.16     52.64 o 
  -3  12  23        6.15      117.42     66.36 o 
  -2  12  23        0.79       84.03     37.73 o 
  -1  12  23      223.00      228.34     47.89 o 
   0  12  23      118.88      128.28     40.80 o 
   1  12  23       35.60       45.44     36.27 o 
   2  12  23      687.60      680.17     69.98 o 
   3  12  23       11.01      135.95     43.22 o 
   4  12  23      159.51      253.84     67.30 o 
  -3  13  23       18.48       26.77     59.86 o 
  -2  13  23      122.36      123.97     42.90 o 
  -1  13  23     1544.14     1248.43    144.39 o 
   0  13  23        0.46       32.93     49.07 o 
   1  13  23      330.13      376.92     56.09 o 
   2  13  23       18.28       85.64     42.34 o 
   3  13  23      113.86      164.31     46.29 o 
  -3  14  23      599.79      766.83    112.47 o 
  -2  14  23        1.66       61.54     39.57 o 
  -1  14  23        1.47       33.03     65.23 o 
   0  14  23        5.08       59.65     52.57 o 
   1  14  23       10.87       16.93     59.88 o 
   2  14  23      678.61      658.01     73.25 o 
   3  14  23        0.21       39.04     42.06 o 
  -3  15  23      194.91      198.87     53.20 o 
  -2  15  23        0.01       41.62     50.01 o 
  -1  15  23        0.84       67.54     62.07 o 
   0  15  23       91.62      165.73     54.51 o 
   1  15  23        9.44       68.82     70.85 o 
   2  15  23      793.10      773.90     82.14 o 
  -2  16  23        5.18       91.16     55.09 o 
  -1  16  23       83.58      158.56     47.78 o 
   0  16  23      349.05      374.35     62.49 o 
   1  16  23      265.78      310.66     58.55 o 
   2  16  23       37.76       43.32     43.13 o 
  -1  17  23      167.65      161.77     60.64 o 
   0  17  23       10.50      123.59     55.78 o 
   1  17  23      878.87      674.74     97.05 o 
  -5   0  24      112.52      146.91     63.31 o 
  -4   0  24     3847.59     3656.86    194.10 o 
  -3   0  24      403.90      440.33     85.11 o 
  -2   0  24      265.73      306.83     75.68 o 
  -1   0  24      902.78      783.22    103.10 o 
   0   0  24      397.43      300.71     80.70 o 
   1   0  24     2546.03     1962.86    143.39 o 
   2   0  24     1316.23     1145.57    116.07 o 
   3   0  24      240.78      302.14     77.68 o 
   4   0  24      860.02      908.50    123.42 o 
   5   0  24     1646.45     1824.68    149.31 o 
  -5   1  24       14.68        8.58     35.84 o 
  -4   1  24      136.27      143.36     42.65 o 
  -3   1  24      612.96      697.91     69.91 o 
  -2   1  24      100.37       95.10     40.20 o 
  -1   1  24      141.02      124.96     47.29 o 
   0   1  24      313.39      246.44     55.31 o 
   1   1  24     1887.26     1612.18     93.32 o 
   2   1  24      969.27      906.95     76.19 o 
   3   1  24      312.25      464.06    119.25 o 
   4   1  24      469.65      620.68     73.77 o 
   5   1  24       32.03      133.29     46.22 o 
  -5   2  24       62.55       56.18     37.21 o 
  -4   2  24     1516.80     1398.39     88.68 o 
  -3   2  24      571.87      526.74     62.13 o 
  -2   2  24       81.74      105.78     42.08 o 
  -1   2  24       57.88      106.90     45.40 o 
   0   2  24      508.87      467.15     63.75 o 
   1   2  24      570.25      538.13     45.26 o 
   2   2  24      122.19      147.97     49.41 o 
   3   2  24       31.28       33.78     40.54 o 
   4   2  24       67.63      170.60     48.03 o 
   5   2  24     1772.04     1936.40    111.98 o 
  -5   3  24       54.19      108.70     57.04 o 
  -4   3  24      158.06      180.18     45.06 o 
  -3   3  24       43.12       74.65     38.06 o 
  -2   3  24       32.13       41.05     37.89 o 
  -1   3  24        0.75       23.92     41.82 o 
   0   3  24      322.38      294.75     68.91 o 
   1   3  24     1035.64      897.46     55.27 o 
   2   3  24       20.90       29.98     41.26 o 
   3   3  24      147.67      263.91     55.07 o 
   4   3  24      936.59     1002.90     79.01 o 
   5   3  24      517.51      655.55     83.26 o 
  -5   4  24        0.10       20.26     43.10 o 
  -4   4  24        0.19       35.16     37.16 o 
  -3   4  24      517.86      610.73     67.37 o 
  -2   4  24        0.15        7.03     34.90 o 
  -1   4  24     1520.86     1297.07     83.85 o 
   0   4  24      516.98      415.65     63.89 o 
   1   4  24      819.65      759.58     53.96 o 
   2   4  24      202.09      241.65     52.68 o 
   3   4  24        0.07       56.67     74.42 o 
   4   4  24      159.54      236.65     51.04 o 
   5   4  24      118.20      219.80     68.63 o 
  -5   5  24        8.04       27.37     40.14 o 
  -4   5  24      213.26      267.49     53.94 o 
  -3   5  24      365.94      440.20     59.67 o 
  -2   5  24      115.64      108.61     45.24 o 
  -1   5  24        0.68       -4.47     41.74 o 
   0   5  24      111.67       95.92     50.69 o 
   1   5  24      161.49      123.68     36.73 o 
   2   5  24      212.08      282.82     58.41 o 
   3   5  24      631.96      784.50     72.38 o 
   4   5  24       71.81       99.09     27.35 o 
   5   5  24       10.23      -25.67     29.94 o 
  -5   6  24      184.53      337.66     73.83 o 
  -4   6  24        0.15       42.00     36.62 o 
  -3   6  24      178.99      234.57     49.89 o 
  -2   6  24      782.48      724.81     71.39 o 
  -1   6  24       66.63      101.47     47.47 o 
   0   6  24      630.49      551.85     52.48 o 
   1   6  24      610.03      569.24     52.95 o 
   2   6  24      578.84      571.45     56.76 o 
   3   6  24        0.48       75.88     41.07 o 
   4   6  24       24.22       97.50     33.74 o 
   5   6  24      715.76      437.15    161.17 o 
  -5   7  24      136.04      165.46     48.61 o 
  -4   7  24       34.74       37.46     37.95 o 
  -3   7  24       26.74       19.38     35.86 o 
  -2   7  24        3.94       19.66     39.04 o 
  -1   7  24       61.58       86.24     48.01 o 
   0   7  24      812.82      771.51     56.81 o 
   1   7  24      126.82      148.43     37.15 o 
   2   7  24      212.39      298.67     40.09 o 
   3   7  24     1072.54     1077.26     94.99 o 
   4   7  24        0.59       66.23     30.54 o 
  -4   8  24       55.89       89.45     39.93 o 
  -3   8  24        0.54       59.95     39.67 o 
  -2   8  24      356.07      361.14     57.60 o 
  -1   8  24      379.18      326.67     47.12 o 
   0   8  24        1.62       12.13     31.95 o 
   1   8  24      734.91      764.93     56.43 o 
   2   8  24       27.64       66.66     23.67 o 
   3   8  24       62.69      181.43     51.73 o 
   4   8  24      242.47      378.96     53.58 o 
  -4   9  24       65.53       60.61     40.45 o 
  -3   9  24       50.37       35.42     37.66 o 
  -2   9  24        0.10      -25.24     38.94 o 
  -1   9  24      291.45      247.92     45.00 o 
   0   9  24      447.30      420.08     49.51 o 
   1   9  24      472.76      538.03     43.95 o 
   2   9  24      488.18      560.28     49.19 o 
   3   9  24      116.14      203.59     43.69 o 
   4   9  24      482.10      535.64    120.50 o 
  -3  10  24      428.87      370.08     85.16 o 
  -2  10  24      574.34      636.28     72.21 o 
  -1  10  24      609.31      667.32     71.51 o 
   0  10  24      283.91      280.33     54.99 o 
   1  10  24     1377.13     1294.38     86.35 o 
   2  10  24       63.43      184.01     42.26 o 
   3  10  24       12.78       77.43     35.25 o 
   4  10  24       75.94      125.95     42.48 o 
  -2  11  24      244.27      259.55     77.73 o 
  -1  11  24       11.74      188.92     72.70 o 
   0  11  24      729.02      722.14     52.20 o 
   1  11  24        4.19       71.47     29.09 o 
   2  11  24        0.50       75.23     61.69 o 
   3  11  24      260.40      343.07     50.77 o 
   4  11  24      127.20      190.83     66.28 o 
  -3  12  24      678.51      785.64    116.61 o 
  -2  12  24       72.06      140.00     70.32 o 
  -1  12  24       31.18       70.51     39.19 o 
   0  12  24       44.32       98.88     40.85 o 
   1  12  24      179.02      162.34     44.37 o 
   2  12  24      452.02      431.00     57.67 o 
   3  12  24       13.06       27.61     53.31 o 
  -3  13  24      579.16      673.40    109.63 o 
  -2  13  24       74.17      145.23     69.29 o 
  -1  13  24      220.83      251.58     49.16 o 
   0  13  24       71.65      110.78     39.81 o 
   1  13  24      162.43      273.15     48.78 o 
   2  13  24      641.95      606.80     68.73 o 
   3  13  24      110.90      228.38     50.23 o 
  -3  14  24       34.40       75.88     52.87 o 
  -2  14  24       18.33       22.16     63.38 o 
  -1  14  24        0.19       82.68     41.20 o 
   0  14  24      389.30      342.41     83.73 o 
   1  14  24      586.91      529.75     67.54 o 
   2  14  24      202.46      267.97     55.56 o 
   3  14  24       72.82      104.13     43.20 o 
  -2  15  24       22.71       90.62     38.69 o 
  -1  15  24       58.21      104.00     43.72 o 
   0  15  24      298.01      308.30     56.57 o 
   1  15  24       16.84       60.54     42.55 o 
   2  15  24       22.27      134.75     48.35 o 
  -2  16  24      105.90      183.47     55.17 o 
  -1  16  24      557.03      552.00     69.44 o 
   0  16  24        9.80      105.83     60.04 o 
   1  16  24       45.13       72.72     44.35 o 
   0  17  24      166.16      274.30     64.46 o 
  -5   1  25        1.17       42.09     38.53 o 
  -4   1  25      344.15      378.94     60.93 o 
  -3   1  25       55.06       70.89     41.40 o 
  -2   1  25       69.99       58.11     40.53 o 
  -1   1  25      863.12      677.00     70.71 o 
   0   1  25      619.42      461.78     66.18 o 
   1   1  25      164.34      138.60     56.89 o 
   2   1  25      218.52      252.95     55.51 o 
   3   1  25       84.13      126.96     48.23 o 
   4   1  25      389.92      579.33     74.50 o 
  -5   2  25        0.00      -15.61     32.95 o 
  -4   2  25      145.75      160.69     48.51 o 
  -3   2  25      392.31      438.75     61.56 o 
  -2   2  25       87.50       82.04     42.74 o 
  -1   2  25       58.01      107.02     48.81 o 
   0   2  25        0.26       -0.28     45.53 o 
   1   2  25      522.93      432.47     45.48 o 
   2   2  25      301.49      382.88     60.52 o 
   3   2  25        0.09       39.80     41.79 o 
   4   2  25     1244.71     1218.31     86.29 o 
  -5   3  25       12.40       40.63     37.72 o 
  -4   3  25      114.47      189.16     48.75 o 
  -3   3  25       87.76       97.29     42.38 o 
  -2   3  25       26.28        7.45     42.22 o 
  -1   3  25     1201.25      987.16     78.39 o 
   0   3  25        1.06       21.99     46.78 o 
   1   3  25      168.77      209.95     38.97 o 
   2   3  25      198.82      162.45     50.22 o 
   3   3  25      249.71      358.48     58.82 o 
   4   3  25      708.76      915.50     85.68 o 
   5   3  25      542.55      828.08    116.50 o 
  -5   4  25      180.08      263.93     55.89 o 
  -4   4  25      179.26      242.67     53.53 o 
  -3   4  25        7.51       21.60     50.07 o 
  -2   4  25       46.98       36.43     40.98 o 
  -1   4  25       32.77       33.48     45.20 o 
   0   4  25      345.75      303.66     64.38 o 
   1   4  25       96.88       85.44     32.12 o 
   2   4  25      170.59      229.91     53.94 o 
   3   4  25     1299.38     1267.71     84.07 o 
   4   4  25       26.75       82.88     41.77 o 
  -5   5  25        3.76       66.30     39.62 o 
  -4   5  25        2.94       34.33     38.94 o 
  -3   5  25      110.35      143.37     46.84 o 
  -2   5  25      235.59      192.05     51.31 o 
  -1   5  25        1.12       37.20     45.35 o 
   0   5  25      128.50      129.72     53.25 o 
   1   5  25       95.15      130.13     36.62 o 
   2   5  25      131.34      127.68     45.97 o 
   3   5  25       24.78       92.41     45.34 o 
   4   5  25        0.67       46.55     40.19 o 
  -5   6  25        5.95      -30.87     42.46 o 
  -4   6  25      155.68      151.56     46.83 o 
  -3   6  25       80.41       39.86     40.92 o 
  -2   6  25        0.26      -22.08     38.30 o 
  -1   6  25       36.19       18.68     44.62 o 
   0   6  25      116.49       98.99     37.34 o 
   1   6  25      980.78      877.24     59.36 o 
   2   6  25       17.79       79.49     43.79 o 
   3   6  25       28.53       99.29     41.62 o 
   4   6  25        8.60       53.21     41.68 o 
  -4   7  25      184.10      200.65     51.19 o 
  -3   7  25      236.34      223.19     51.46 o 
  -2   7  25      357.86      331.46     60.54 o 
  -1   7  25       24.97       38.42     46.91 o 
   0   7  25     1022.49      933.65     60.94 o 
   1   7  25       17.73       27.93     32.37 o 
   2   7  25       13.40       44.86     29.22 o 
   3   7  25      138.85      249.54     50.56 o 
   4   7  25        2.97       56.32     41.52 o 
  -4   8  25      100.78      182.01     49.04 o 
  -3   8  25      205.69      183.67     50.05 o 
  -2   8  25      344.36      321.47     58.70 o 
  -1   8  25        1.67        0.49     32.57 o 
   0   8  25     1777.29     1450.50     71.01 o 
   1   8  25      766.36      705.76     59.94 o 
   2   8  25      325.50      410.42     44.20 o 
   3   8  25     2305.41     2396.11    107.04 o 
   4   8  25      315.76      405.40     59.80 o 
  -4   9  25       31.48       23.15     41.43 o 
  -3   9  25      532.64      419.24     61.27 o 
  -2   9  25      186.81      155.83     50.93 o 
  -1   9  25      382.62      372.53     49.67 o 
   0   9  25      113.86      165.58     41.36 o 
   1   9  25     1168.45     1046.29     75.30 o 
   2   9  25      210.78      307.71     50.61 o 
   3   9  25       16.95       84.66     54.44 o 
   4   9  25       85.19      171.71     48.90 o 
  -3  10  25        3.84      -54.89     54.89 o 
  -2  10  25       42.46       97.20     46.18 o 
  -1  10  25       15.74       67.74     45.08 o 
   0  10  25        3.47       35.24     39.58 o 
   1  10  25     1229.59     1171.75     78.71 o 
   2  10  25       33.86      139.86     39.38 o 
   3  10  25      183.64      268.78     50.03 o 
   4  10  25      808.59      877.86     81.04 o 
  -2  11  25      271.16      370.27     86.26 o 
  -1  11  25     2688.44     2621.95    169.97 o 
   0  11  25      417.13      415.82     84.23 o 
   1  11  25      119.00      148.96     44.90 o 
   2  11  25       28.35       89.05     50.05 o 
   3  11  25       30.79       79.63     38.63 o 
  -3  12  25       50.34      129.00     69.01 o 
  -2  12  25       79.38      139.71     67.85 o 
  -1  12  25      122.63      171.99     71.80 o 
   0  12  25       15.37       21.80     52.53 o 
   1  12  25        0.20       83.58     41.32 o 
   2  12  25      527.93      541.37     64.98 o 
   3  12  25       19.02      117.01     56.74 o 
  -3  13  25        7.30        0.87     52.96 o 
  -2  13  25      233.38      198.78     76.69 o 
  -1  13  25        0.08       27.58     61.33 o 
   0  13  25      245.25      212.99     47.99 o 
   1  13  25        0.34       75.38     38.75 o 
   2  13  25       58.16       91.66     40.29 o 
   3  13  25       35.08       55.14     55.62 o 
  -2  14  25       47.93      116.95     66.69 o 
  -1  14  25       19.87       51.04     66.66 o 
   0  14  25        1.12       93.57     39.87 o 
   1  14  25      656.48      654.19     73.89 o 
   2  14  25      489.49      510.06     67.52 o 
  -1  15  25      304.01      320.56     74.38 o 
   0  15  25        0.71       51.04     43.27 o 
   1  15  25       15.95       50.56     44.58 o 
   2  15  25      619.98      603.68     75.88 o 
  -1  16  25       57.55      137.14     55.47 o 
   0  16  25      517.36      498.02     88.65 o 
   1  16  25        1.78      116.53     58.22 o 
  -4   0  26     3788.75     3518.34    197.76 o 
  -3   0  26      803.69      830.19    110.26 o 
  -2   0  26       83.62      121.60     68.48 o 
  -1   0  26     1122.93      907.35    109.44 o 
   0   0  26      285.13       79.83     70.70 o 
   1   0  26      485.36      448.75     96.55 o 
   2   0  26     1124.29      976.98    114.76 o 
   3   0  26       20.88       77.01     60.02 o 
   4   0  26      121.18      179.53     74.45 o 
  -4   1  26      265.12      344.21     59.86 o 
  -3   1  26      405.32      366.10     59.29 o 
  -2   1  26      248.00      272.15     55.67 o 
  -1   1  26        2.75       51.26     45.53 o 
   0   1  26      103.64      131.98     54.23 o 
   1   1  26     1731.29     1547.45     95.07 o 
   2   1  26      353.33      332.51     62.17 o 
   3   1  26      316.62      398.54     63.51 o 
   4   1  26      656.21      732.86     99.39 o 
  -4   2  26      233.84      254.72     55.29 o 
  -3   2  26        6.91       -5.54     36.45 o 
  -2   2  26       92.49      131.76     47.89 o 
  -1   2  26      115.48      128.34     49.82 o 
   0   2  26     1058.10      697.28     75.48 o 
   1   2  26     1398.90     1382.42     65.41 o 
   2   2  26      267.62      251.23     57.70 o 
   3   2  26       43.65      162.70     49.79 o 
   4   2  26       33.44      117.00     48.00 o 
  -4   3  26        2.44       -9.77     35.91 o 
  -3   3  26        0.24      -11.81     34.18 o 
  -2   3  26       91.97       92.68     46.91 o 
  -1   3  26        3.10       45.98     46.41 o 
   0   3  26      951.54      686.27     76.12 o 
   1   3  26      168.55      199.00     38.01 o 
   2   3  26      128.67      115.72     49.69 o 
   3   3  26      229.78      312.67     70.97 o 
   4   3  26     2225.70     2584.49    121.47 o 
  -4   4  26        2.15       20.56     37.58 o 
  -3   4  26       21.66       32.33     42.67 o 
  -2   4  26      110.12      124.91     48.90 o 
  -1   4  26     1277.76     1090.44     82.30 o 
   0   4  26       11.39       -5.58     46.38 o 
   1   4  26      314.42      317.97     43.09 o 
   2   4  26      495.83      504.38    119.11 o 
   3   4  26      118.09      208.51     74.01 o 
   4   4  26      718.87      949.85     77.48 o 
  -4   5  26        0.00       20.24     37.77 o 
  -3   5  26      174.49      151.21     48.61 o 
  -2   5  26        1.01      -13.56     40.38 o 
  -1   5  26       53.05       37.38     46.08 o 
   0   5  26      634.64      495.93     68.41 o 
   1   5  26      141.52      150.83     37.84 o 
   2   5  26       31.72       55.73     42.84 o 
   3   5  26      454.84      632.58    103.86 o 
   4   5  26     1113.72     1310.36     88.27 o 
  -4   6  26       42.80       73.67     44.50 o 
  -3   6  26      207.41      226.43     87.91 o 
  -2   6  26      796.93      763.95     77.72 o 
  -1   6  26       66.03       76.75     49.36 o 
   0   6  26      821.15      726.16     57.19 o 
   1   6  26       54.97      124.65     37.07 o 
   2   6  26      396.60      469.50     64.04 o 
   3   6  26      170.16      355.18     58.69 o 
   4   6  26       23.86      116.66     47.04 o 
  -4   7  26       71.28       58.15     44.13 o 
  -3   7  26       51.80       25.45     41.52 o 
  -2   7  26       63.64        8.72     43.56 o 
  -1   7  26      286.76      229.31     56.59 o 
   0   7  26      223.85      240.26     42.61 o 
   1   7  26       71.80       81.96     35.36 o 
   2   7  26      492.19      560.89     65.80 o 
   3   7  26     1053.16     1231.99    133.57 o 
   4   7  26     2058.13     2508.66    120.13 o 
  -4   8  26      140.43      138.28     90.09 o 
  -3   8  26        0.02       33.67     40.94 o 
  -2   8  26      245.98      275.34     59.65 o 
  -1   8  26      280.52      247.05     46.49 o 
   0   8  26        0.04       26.44     34.18 o 
   1   8  26      339.02      398.03     48.53 o 
   2   8  26      272.08      371.29     43.97 o 
   3   8  26       40.58      193.75     46.64 o 
   4   8  26      462.20      614.68    109.61 o 
  -4   9  26       51.27      -36.61     36.61 o 
  -3   9  26      130.55      125.16     46.13 o 
  -2   9  26      263.38      207.21     56.34 o 
  -1   9  26       18.74       11.00     34.20 o 
   0   9  26      239.72      268.82     46.56 o 
   1   9  26      401.28      424.62     61.57 o 
   2   9  26      281.08      410.10     58.17 o 
   3   9  26      187.76      311.33     70.08 o 
   4   9  26     1976.19     2199.50    166.31 o 
  -3  10  26      123.44       60.38     68.43 o 
  -2  10  26      122.90      188.79     54.16 o 
  -1  10  26      264.16      324.20     61.97 o 
   0  10  26       33.67       43.64     41.73 o 
   1  10  26        1.40       57.10     56.73 o 
   2  10  26       97.52      214.92     45.28 o 
   3  10  26        1.13      113.54     53.79 o 
  -2  11  26      429.81      464.03     98.11 o 
  -1  11  26       53.77      127.07     65.49 o 
   0  11  26      289.02      318.36     81.15 o 
   1  11  26        5.90       23.00     36.81 o 
   2  11  26       81.23      164.51     41.54 o 
   3  11  26       55.84      150.64     64.97 o 
  -3  12  26        0.06       51.92     55.61 o 
  -2  12  26        3.02       50.32     61.30 o 
  -1  12  26      302.00      347.12     90.20 o 
   0  12  26      576.66      556.66    101.59 o 
   1  12  26      195.48      286.86     82.03 o 
   2  12  26      532.68      511.14     90.07 o 
  -2  13  26       32.46      104.55     67.38 o 
  -1  13  26       19.24       25.99     59.07 o 
   0  13  26      470.67      441.26     95.00 o 
   1  13  26     1382.72     1259.21    127.66 o 
   2  13  26      135.55      212.51     74.57 o 
  -2  14  26       28.81       81.77     57.07 o 
  -1  14  26        0.31       72.61     76.86 o 
   0  14  26       12.47       38.12     64.33 o 
   1  14  26       28.75       80.49     69.53 o 
   2  14  26       90.28      160.84     47.22 o 
  -1  15  26      116.01      107.03     81.21 o 
   0  15  26       39.47       -0.93     72.77 o 
   1  15  26       43.11       97.78     62.67 o 
  -4   1  27       48.16      146.69     48.43 o 
  -3   1  27        0.26       -9.16     37.09 o 
  -2   1  27       95.34      129.80     51.77 o 
  -1   1  27      553.93      410.16     65.64 o 
   0   1  27        6.76       -0.57     46.60 o 
   1   1  27       38.02       67.72     51.62 o 
   2   1  27      127.66      161.25     54.28 o 
   3   1  27      259.40      336.31     60.98 o 
   4   1  27      265.30      422.90     92.31 o 
  -4   2  27      166.16      157.56     63.06 o 
  -3   2  27      157.64      175.97     50.49 o 
  -2   2  27      486.92      401.12     63.84 o 
  -1   2  27        2.26       13.01     45.64 o 
   0   2  27      299.59      228.56     58.86 o 
   1   2  27     4010.85     3417.07    129.52 o 
   2   2  27      115.55      138.92     53.13 o 
   3   2  27      156.13      213.61     52.79 o 
   4   2  27     2870.93     2733.10    126.89 o 
  -4   3  27      150.48      254.97     56.85 o 
  -3   3  27      188.48      156.88     50.38 o 
  -2   3  27       87.80       81.30     47.04 o 
  -1   3  27      883.68      736.78     77.99 o 
   0   3  27      130.74      118.61     53.50 o 
   1   3  27        6.87       34.99     31.85 o 
   2   3  27        3.64       28.51     45.84 o 
   3   3  27      460.83      659.55     75.90 o 
   4   3  27      252.93      505.56     72.27 o 
  -4   4  27      127.75       80.44     48.98 o 
  -3   4  27        7.54       64.48     43.00 o 
  -2   4  27      550.01      464.92     68.39 o 
  -1   4  27       70.44       73.49     49.40 o 
   0   4  27      923.20      595.46     73.53 o 
   1   4  27     2906.93     2452.80     92.88 o 
   2   4  27      321.70      379.58     63.82 o 
   3   4  27      711.48      887.75     78.53 o 
   4   4  27       19.00      154.26     48.33 o 
  -4   5  27        1.67       15.62     39.92 o 
  -3   5  27      336.95      316.93     61.33 o 
  -2   5  27      200.46      158.02     53.86 o 
  -1   5  27        4.72       18.32     47.03 o 
   0   5  27      323.74      253.86     60.49 o 
   1   5  27      194.54      198.25     40.66 o 
   2   5  27       33.92      122.05     48.43 o 
   3   5  27       36.82      138.32     85.83 o 
   4   5  27      630.96      949.28    104.90 o 
  -4   6  27        4.14       30.77     40.21 o 
  -3   6  27        1.27       -2.75     39.71 o 
  -2   6  27       38.00       65.33     47.88 o 
  -1   6  27       24.64      -35.59     44.97 o 
   0   6  27      242.46      153.19     40.60 o 
   1   6  27     1046.55      950.72     61.08 o 
   2   6  27        0.52       57.74     42.34 o 
   3   6  27       15.60       84.47     54.80 o 
   4   6  27      398.37      634.68     74.76 o 
  -4   7  27       54.16      115.03     48.88 o 
  -3   7  27      429.86      342.43     62.08 o 
  -2   7  27      483.44      550.29     71.01 o 
  -1   7  27      155.70       72.93     50.85 o 
   0   7  27      305.26      284.63     47.08 o 
   1   7  27       41.23      100.99     35.02 o 
   2   7  27        0.65      115.27     43.61 o 
   3   7  27      242.57      380.06     80.75 o 
   4   7  27      762.47     1065.63     83.44 o 
  -4   8  27      186.37      204.24     57.13 o 
  -3   8  27       21.10       16.50     42.87 o 
  -2   8  27      379.17      409.66     66.70 o 
  -1   8  27      300.42      312.97     49.44 o 
   0   8  27       45.62       92.48     38.52 o 
   1   8  27      846.34      752.38     61.38 o 
   2   8  27     1385.33     1433.80     84.66 o 
   3   8  27     1211.29     1324.09     83.79 o 
   4   8  27      563.17      839.08    125.72 o 
  -4   9  27        7.84       16.22     41.90 o 
  -3   9  27      641.54      583.56     73.32 o 
  -2   9  27     1285.75     1092.03     83.73 o 
  -1   9  27      195.08      196.50     44.58 o 
   0   9  27      396.15      409.67     51.85 o 
   1   9  27       46.38       99.51     43.56 o 
   2   9  27       45.52      125.57     90.24 o 
   3   9  27      117.94      234.28     69.60 o 
  -3  10  27       46.74      -56.87     61.46 o 
  -2  10  27      493.22      558.49     83.18 o 
  -1  10  27       36.19       51.36     45.47 o 
   0  10  27       38.75       27.60     42.38 o 
   1  10  27      369.11      407.84     69.32 o 
   2  10  27      133.31      244.96    119.38 o 
   3  10  27       10.70      173.96     59.35 o 
  -3  11  27        2.94       29.74     55.83 o 
  -2  11  27      112.58      161.71     73.79 o 
  -1  11  27     1281.41     1230.15    124.69 o 
   0  11  27      723.03      632.58    105.21 o 
   1  11  27      108.89      216.80     82.26 o 
   2  11  27       65.46      156.59     72.95 o 
   3  11  27      289.73      430.64     84.73 o 
  -2  12  27      449.97      539.86    106.89 o 
  -1  12  27       27.02       72.26     65.77 o 
   0  12  27       86.40       83.31     61.14 o 
   1  12  27       98.81       93.34     64.75 o 
   2  12  27      163.07      185.82     72.15 o 
  -2  13  27      564.25      586.99    103.58 o 
  -1  13  27       21.96       48.39     62.62 o 
   0  13  27       72.32      101.33     66.60 o 
   1  13  27       14.72       56.52     63.62 o 
   2  13  27      162.12      199.25     76.31 o 
  -1  14  27        0.17        0.59     71.31 o 
   0  14  27        0.24        1.14     70.79 o 
   1  14  27     1373.97     1238.18    135.98 o 
   2  14  27      129.98      250.76     90.82 o 
  -4   0  28      984.31      906.21    113.21 o 
  -3   0  28      568.96      546.15    102.24 o 
  -2   0  28      548.87      580.81    103.45 o 
  -1   0  28      684.25      482.15    101.16 o 
   0   0  28       82.96      -41.04     66.63 o 
   1   0  28     7356.96     6497.04    247.09 o 
   2   0  28      926.02      789.08    117.23 o 
   3   0  28      328.10      415.17     93.04 o 
   4   0  28      899.50     1128.25    121.85 o 
  -4   1  28      521.21      565.19     75.27 o 
  -3   1  28      108.88      105.74     49.32 o 
  -2   1  28      101.01       49.81     48.62 o 
  -1   1  28       42.67       34.93     48.73 o 
   0   1  28        2.78       -2.59     47.94 o 
   1   1  28     2870.70     2537.56    118.88 o 
   2   1  28      219.07      244.14     60.25 o 
   3   1  28      380.16      487.98     68.05 o 
   4   1  28      426.88      383.14     67.11 o 
  -4   2  28      240.07      202.76     54.76 o 
  -3   2  28        1.64       20.54     41.85 o 
  -2   2  28        4.01       14.32     44.63 o 
  -1   2  28      184.53      174.77     56.89 o 
   0   2  28       76.03       95.65     53.52 o 
   1   2  28     1988.29     1875.40    158.06 o 
   2   2  28      352.21      369.33     65.30 o 
   3   2  28      202.17      314.12     57.63 o 
   4   2  28      460.97      610.91     78.07 o 
  -4   3  28        1.54        6.55     38.96 o 
  -3   3  28        3.95       37.31     43.44 o 
  -2   3  28      273.96      265.33     61.57 o 
  -1   3  28       50.25       60.12     51.20 o 
   0   3  28      292.29      247.65     60.28 o 
   1   3  28        0.81      -28.15     49.51 o 
   2   3  28      107.57      150.43     51.09 o 
   3   3  28      365.90      438.54     66.40 o 
   4   3  28       29.11      116.93     50.12 o 
  -4   4  28       93.75       67.97     45.57 o 
  -3   4  28        1.20       14.98     68.50 o 
  -2   4  28      609.73      623.32     77.00 o 
  -1   4  28      647.45      537.54     73.66 o 
   0   4  28      148.89      159.54     78.24 o 
   1   4  28      318.91      330.38     45.69 o 
   2   4  28      282.44      317.48     60.30 o 
   3   4  28      213.02      364.37     62.59 o 
   4   4  28      314.52      521.55     73.74 o 
  -4   5  28        0.65        4.72     55.61 o 
  -3   5  28        6.96        1.56     41.11 o 
  -2   5  28     2165.12     1749.98    103.25 o 
  -1   5  28       87.66       85.08     53.69 o 
   0   5  28       24.35        6.38     49.83 o 
   1   5  28       61.85       78.36     34.12 o 
   2   5  28      297.35      362.89     82.47 o 
   3   5  28      147.57      243.45     49.83 o 
   4   5  28        0.11       62.91     45.75 o 
  -4   6  28        9.70      -40.57     40.57 o 
  -3   6  28      361.61      359.28     63.42 o 
  -2   6  28       12.74       34.51     48.44 o 
  -1   6  28        0.23      -21.67     47.40 o 
   0   6  28      986.89      860.29     62.85 o 
   1   6  28       25.61       35.19     31.22 o 
   2   6  28      193.62      239.00     51.80 o 
   3   6  28      173.08      396.29    102.77 o 
   4   6  28     1280.56     1577.25    101.20 o 
  -4   7  28        4.97      -37.33     43.72 o 
  -3   7  28        2.92       -5.40     43.73 o 
  -2   7  28     2429.78     2063.02    110.10 o 
  -1   7  28      324.68      259.04     63.08 o 
   0   7  28      406.63      271.08     48.55 o 
   1   7  28        6.24       19.78     36.34 o 
   2   7  28      859.36      969.46     75.95 o 
   3   7  28      577.12      751.79     76.78 o 
   4   7  28      407.18      686.10     78.83 o 
  -4   8  28       23.44       31.92     47.12 o 
  -3   8  28       24.39      -32.86     70.18 o 
  -2   8  28      143.08      121.37     54.65 o 
  -1   8  28       66.65       20.04     50.45 o 
   0   8  28      170.80      159.69     42.08 o 
   1   8  28       33.18      110.13     36.67 o 
   2   8  28      350.45      457.18     58.97 o 
   3   8  28      189.02      379.41     88.39 o 
  -3   9  28       92.72       23.88     49.46 o 
  -2   9  28      853.57      700.80     78.18 o 
  -1   9  28       88.45       80.23     39.26 o 
   0   9  28      435.61      495.23     67.97 o 
   1   9  28      318.68      324.39     56.17 o 
   2   9  28      216.94      400.33     79.23 o 
   3   9  28      198.42      381.17     82.90 o 
  -3  10  28      226.86      164.15     85.72 o 
  -2  10  28      277.14      336.13     62.46 o 
  -1  10  28      149.90      152.49     52.04 o 
   0  10  28      586.99      570.04     70.34 o 
   1  10  28       12.73       91.30     52.41 o 
   2  10  28       35.60       81.37     39.40 o 
   3  10  28        2.39      146.83     60.06 o 
  -2  11  28        2.22      115.87     66.46 o 
  -1  11  28      183.01      321.20     82.16 o 
   0  11  28       47.66       95.58     63.47 o 
   1  11  28       24.87       95.08     42.37 o 
   2  11  28      192.38      283.62     49.26 o 
   3  11  28        6.76      171.89     63.60 o 
  -2  12  28       57.80      154.13     66.89 o 
  -1  12  28      124.01      205.10     79.05 o 
   0  12  28       51.37       69.19     62.82 o 
   1  12  28      504.76      589.32    101.83 o 
   2  12  28      217.98      139.46     68.55 o 
  -1  13  28       21.65       46.15     74.26 o 
   0  13  28       60.45       88.99     69.57 o 
   1  13  28     1398.87     1376.34    132.98 o 
   2  13  28      122.28      141.80     77.11 o 
   0  14  28      240.67      207.08     89.89 o 
   1  14  28      717.08      782.02    123.03 o 
  -4   1  29       65.30       53.77     46.66 o 
  -3   1  29        0.94       14.68     51.76 o 
  -2   1  29      736.14      618.39     78.41 o 
  -1   1  29      180.60       62.33     52.37 o 
   0   1  29        6.99      -10.61     49.86 o 
   1   1  29       29.74       41.15     52.82 o 
   2   1  29       27.11      114.20     53.00 o 
   3   1  29      396.44      521.48     70.50 o 
   4   1  29       43.31      104.21     42.01 o 
  -4   2  29      293.38      311.55     63.71 o 
  -3   2  29       38.07       20.82     42.76 o 
  -2   2  29      195.10      187.26     57.09 o 
  -1   2  29       36.36        0.39     47.16 o 
   0   2  29      293.99      165.76     59.53 o 
   1   2  29      474.56      449.94     72.04 o 
   2   2  29        5.55       56.96     48.13 o 
   3   2  29      687.39      863.33     79.63 o 
   4   2  29      404.13      403.12     65.70 o 
  -4   3  29        3.94      -18.56     43.46 o 
  -3   3  29      200.00      144.19     54.97 o 
  -2   3  29      473.73      382.77     68.20 o 
  -1   3  29      534.96      456.85     70.90 o 
   0   3  29      646.84      561.05     75.97 o 
   1   3  29      308.00      284.23     65.19 o 
   2   3  29       84.76      137.65     52.12 o 
   3   3  29      585.79      771.66     80.12 o 
   4   3  29       22.72      103.09     48.92 o 
  -4   4  29       39.36      -28.72     49.74 o 
  -3   4  29        0.10      -19.35     43.97 o 
  -2   4  29      105.84       28.72     47.84 o 
  -1   4  29      279.88      247.45     63.22 o 
   0   4  29       40.97       53.35     51.78 o 
   1   4  29      178.25      178.55     59.27 o 
   2   4  29      780.67      722.68     77.23 o 
   3   4  29      162.07      338.16     59.17 o 
   4   4  29      106.92      213.34     54.35 o 
  -4   5  29        3.30      -18.95     45.97 o 
  -3   5  29      457.44      401.91     69.37 o 
  -2   5  29       21.84       -0.98     48.56 o 
  -1   5  29        4.62       21.07     49.97 o 
   0   5  29      355.68      406.58     52.23 o 
   1   5  29        3.25       55.82     48.06 o 
   2   5  29        2.14      110.01     47.25 o 
   3   5  29       15.94      173.59     50.56 o 
   4   5  29      647.07      791.67    114.48 o 
  -4   6  29       15.60      -11.59     83.29 o 
  -3   6  29        0.75       -2.13     46.38 o 
  -2   6  29        8.30      -31.58     47.23 o 
  -1   6  29        5.16       43.70     52.69 o 
   0   6  29       31.90       53.36     36.47 o 
   1   6  29      235.96      279.87     45.21 o 
   2   6  29        1.10      106.65     43.31 o 
   3   6  29        1.32      109.04     59.45 o 
   4   6  29       70.33      255.41     67.23 o 
  -4   7  29       47.77       -9.93     46.45 o 
  -3   7  29      478.28      372.44     70.01 o 
  -2   7  29        0.49       41.04     76.28 o 
  -1   7  29      199.37      116.17     57.20 o 
   0   7  29      183.44      194.90     45.20 o 
   1   7  29      233.23      240.40     44.53 o 
   2   7  29        8.27      132.28     42.09 o 
   3   7  29      167.39      323.91     64.44 o 
  -3   8  29        9.17      -28.62     58.82 o 
  -2   8  29       46.45       21.41     49.02 o 
  -1   8  29      520.23      483.00     65.99 o 
   0   8  29      147.21       86.09     40.53 o 
   1   8  29        0.07       54.43     37.17 o 
   2   8  29     2261.35     2378.30    159.85 o 
   3   8  29      310.82      464.06     62.56 o 
  -3   9  29      447.40      360.20     66.24 o 
  -2   9  29      512.00      529.09     70.83 o 
  -1   9  29       70.47       69.66     40.15 o 
   0   9  29      531.13      503.21     67.91 o 
   1   9  29        4.70       84.33     41.75 o 
   2   9  29        0.02      142.42     57.23 o 
   3   9  29      297.96      403.49     88.30 o 
  -3  10  29       20.31      -58.81     72.49 o 
  -2  10  29      134.39      148.87    120.27 o 
  -1  10  29      102.70      199.53     55.56 o 
   0  10  29      114.72      163.64     53.48 o 
   1  10  29      194.97      222.76     48.52 o 
   2  10  29      238.31      400.89     81.47 o 
   3  10  29      274.75      447.01     92.74 o 
  -2  11  29     2854.05     2759.82    191.08 o 
  -1  11  29      816.90      937.45    124.67 o 
   0  11  29      106.65       85.68     62.65 o 
   1  11  29       92.98      201.25     50.69 o 
   2  11  29        6.55      249.23     63.94 o 
  -2  12  29       41.41       82.42     68.59 o 
  -1  12  29       14.56       36.85     72.03 o 
   0  12  29       72.75      112.60     70.00 o 
   1  12  29      192.96      210.24     74.23 o 
   2  12  29       16.24      128.79     67.53 o 
  -1  13  29       23.52       42.42     82.29 o 
   0  13  29      119.12      161.33     81.49 o 
   1  13  29       18.41       46.83     71.54 o 
  -4   0  30      534.77      554.29    105.86 o 
  -3   0  30      330.16      315.75     93.06 o 
  -2   0  30      402.74      295.20     94.18 o 
  -1   0  30      152.85      100.93     81.38 o 
   0   0  30        1.38       47.58     78.79 o 
   1   0  30     2054.28     1734.93    151.29 o 
   2   0  30      322.30      373.25     91.75 o 
   3   0  30      504.04      642.14    106.57 o 
  -4   1  30      498.29      490.28     74.02 o 
  -3   1  30        6.46       -6.32     43.16 o 
  -2   1  30      135.75       44.43     50.66 o 
  -1   1  30      224.96      234.95     63.78 o 
   0   1  30      457.07      337.57     68.75 o 
   1   1  30     1134.93      848.96     89.22 o 
   2   1  30      220.25      298.16     63.89 o 
   3   1  30      399.42      546.33    126.62 o 
  -4   2  30       81.01       28.18     45.83 o 
  -3   2  30       19.48       91.55     52.25 o 
  -2   2  30       18.24        5.64     48.64 o 
  -1   2  30      231.90       75.15     56.26 o 
   0   2  30       85.78      106.72     56.71 o 
   1   2  30      196.73      152.46     63.71 o 
   2   2  30      178.13      231.33     60.06 o 
   3   2  30      152.70      312.87     61.79 o 
  -4   3  30        5.41       -7.55     41.73 o 
  -3   3  30        8.12      -37.04     44.31 o 
  -2   3  30        2.86      -21.91     46.20 o 
  -1   3  30       16.28       -4.72     51.75 o 
   0   3  30      123.84      120.73     58.71 o 
   1   3  30       92.22       37.58     52.02 o 
   2   3  30      125.79      191.37     56.41 o 
   3   3  30      436.71      645.87     75.40 o 
   4   3  30      266.88      348.21     77.21 o 
  -4   4  30       45.14       11.50     45.62 o 
  -3   4  30        0.40      -11.15     45.51 o 
  -2   4  30      768.46      643.95    103.35 o 
  -1   4  30      253.32      253.18     63.09 o 
   0   4  30       67.96       56.20     54.05 o 
   1   4  30       85.36       87.45     53.00 o 
   2   4  30       19.37       48.56     46.45 o 
   3   4  30      110.58      270.13     53.75 o 
  -4   5  30       10.30      -47.50     47.50 o 
  -3   5  30       54.44       70.01     52.27 o 
  -2   5  30        0.19       41.53     52.19 o 
  -1   5  30       15.64      -10.77     50.92 o 
   0   5  30        6.75       -7.64     33.73 o 
   1   5  30       38.37       80.13     74.83 o 
   2   5  30      538.92      700.35     76.81 o 
   3   5  30       12.46      162.76     72.25 o 
  -4   6  30       10.11       38.11     51.48 o 
  -3   6  30      506.04      434.71     72.82 o 
  -2   6  30       23.00       19.11     51.43 o 
  -1   6  30       62.22      107.71     56.50 o 
   0   6  30      664.01      614.76     60.30 o 
   1   6  30      189.92      210.80     41.19 o 
   2   6  30       16.37       91.05     44.08 o 
   3   6  30       21.21      211.62     71.48 o 
  -3   7  30       43.31       50.31     58.79 o 
  -2   7  30        2.08      -27.06     48.01 o 
  -1   7  30      413.84      408.52     70.51 o 
   0   7  30        0.14       20.67     35.46 o 
   1   7  30       18.15       89.01     37.68 o 
   2   7  30      854.10      955.77     75.86 o 
   3   7  30      111.74      342.31    153.39 o 
  -3   8  30       35.73       10.54     49.83 o 
  -2   8  30      242.89      167.43     58.85 o 
  -1   8  30        4.16       20.56     39.72 o 
   0   8  30       30.61       96.67     39.52 o 
   1   8  30       26.73      102.11     46.98 o 
   2   8  30       80.51      243.19     46.51 o 
   3   8  30      193.88      257.56     85.22 o 
  -3   9  30       15.56      -72.66     72.66 o 
  -2   9  30       22.96      -50.37     66.76 o 
  -1   9  30      170.11      198.99     53.73 o 
   0   9  30      229.19      275.02     57.37 o 
   1   9  30      397.11      403.76     58.41 o 
   2   9  30      136.59      312.26     73.12 o 
   3   9  30      195.40      293.73     84.08 o 
  -3  10  30      222.18      123.51     91.44 o 
  -2  10  30      289.44      322.89     71.76 o 
  -1  10  30      229.33      297.34     60.70 o 
   0  10  30      219.98      246.77     58.19 o 
   1  10  30        7.71      103.08     77.42 o 
   2  10  30        0.50      236.93     64.05 o 
  -2  11  30      138.85      103.06     79.91 o 
  -1  11  30      325.47      385.48     93.90 o 
   0  11  30       30.66       -6.89     62.57 o 
   1  11  30       12.13       38.38     59.74 o 
  -1  12  30        0.05       47.13     72.02 o 
   0  12  30       70.16      115.00     72.73 o 
   1  12  30      576.14      578.07    103.81 o 
   0  13  30       94.24       34.78     78.22 o 
   1  13  30      400.14      349.87     99.81 o 
  -3   1  31       44.50       33.37     49.64 o 
  -2   1  31      535.18      393.61     71.71 o 
  -1   1  31      437.46      360.32     69.68 o 
   0   1  31       15.70       32.25     54.06 o 
   1   1  31       90.40       89.28     57.96 o 
   2   1  31       14.86       72.51     49.89 o 
   3   1  31      230.82      388.14     62.87 o 
  -3   2  31        0.01      -43.69     43.69 o 
  -2   2  31       88.33       84.04     54.79 o 
  -1   2  31       44.56       64.83     56.40 o 
   0   2  31      279.10      197.36     63.92 o 
   1   2  31      334.82      318.37     67.30 o 
   2   2  31        0.87       70.61     47.87 o 
   3   2  31     1047.77     1159.21     94.11 o 
  -3   3  31       17.44      -17.41     48.13 o 
  -2   3  31      492.13      332.67     68.73 o 
  -1   3  31       14.68        9.64     51.88 o 
   0   3  31      288.71      272.01     65.97 o 
   1   3  31      314.11      288.29     67.63 o 
   2   3  31      244.32      282.82     59.18 o 
   3   3  31      864.87     1069.36     85.18 o 
  -3   4  31        7.98       -4.00     63.72 o 
  -2   4  31        2.34       35.09     54.40 o 
  -1   4  31      207.65      135.38     59.00 o 
   0   4  31       92.88      114.60     57.01 o 
   1   4  31      190.72      190.02     60.80 o 
   2   4  31     1022.52      880.15     85.20 o 
   3   4  31        0.55      149.79     51.07 o 
  -3   5  31      212.76      172.58     60.12 o 
  -2   5  31       38.06       51.14     51.39 o 
  -1   5  31        5.69      -25.06     49.03 o 
   0   5  31      277.51      283.22     57.32 o 
   1   5  31       26.38       88.05     54.65 o 
   2   5  31        4.43      161.25     47.95 o 
   3   5  31       18.19      195.24     57.50 o 
  -3   6  31       14.07        5.38     51.31 o 
  -2   6  31        8.06      -19.08     49.48 o 
  -1   6  31        1.44      -16.20     51.21 o 
   0   6  31      213.73      205.04     44.59 o 
   1   6  31       37.03      141.89     53.77 o 
   2   6  31       15.62      149.37     45.25 o 
   3   6  31       80.87      287.53     57.40 o 
  -3   7  31      293.61      289.47     69.74 o 
  -2   7  31        0.54       38.17     56.88 o 
  -1   7  31      283.96      182.26     61.58 o 
   0   7  31      244.80      243.03     47.72 o 
   1   7  31       43.34       83.72     36.23 o 
   2   7  31       53.24      190.06     47.57 o 
   3   7  31       52.77      356.21     75.60 o 
  -3   8  31       55.17       49.53     55.17 o 
  -2   8  31        5.28        3.94     49.74 o 
  -1   8  31      329.05      356.45     53.34 o 
   0   8  31        2.15       62.72     37.38 o 
   1   8  31      206.38      254.50     42.79 o 
   2   8  31     2029.99     2083.19    153.21 o 
   3   8  31      103.68      277.66     88.93 o 
  -3   9  31       33.47       16.95     93.15 o 
  -2   9  31      277.01      260.58     94.74 o 
  -1   9  31       22.36       28.52     45.82 o 
   0   9  31      362.99      398.18     62.60 o 
   1   9  31       56.17      164.41     68.21 o 
  -2  10  31       70.57       96.08     56.51 o 
  -1  10  31      245.41      259.57     59.41 o 
   0  10  31      210.03      267.13     54.81 o 
   1  10  31       25.74      100.38     43.98 o 
   2  10  31      180.91      335.01     73.52 o 
  -1  11  31      396.74      388.52    102.41 o 
   0  11  31       28.48       43.46     64.17 o 
   1  11  31      136.99      171.44     74.51 o 
   0  12  31       16.76       -6.71     71.27 o 
   1  12  31      165.04      156.70     81.15 o 
  -3   0  32      149.03       52.67     74.92 o 
  -2   0  32       84.37       38.84     75.61 o 
  -1   0  32        2.67      -12.99     72.03 o 
   0   0  32      675.50      473.68    108.36 o 
   1   0  32     1313.58      974.95    134.90 o 
   2   0  32       20.76      140.11     75.61 o 
   3   0  32      338.02      438.31     95.67 o 
  -3   1  32      119.13      135.85     59.80 o 
  -2   1  32       27.85       16.60     51.59 o 
  -1   1  32      180.13      115.97     61.01 o 
   0   1  32     1047.15      766.80     88.11 o 
   1   1  32      380.50      375.18     73.21 o 
   2   1  32      279.23      418.35     69.66 o 
   3   1  32      559.96      610.71     76.15 o 
  -3   2  32      120.30      127.41     71.52 o 
  -2   2  32        7.98      -20.24     48.02 o 
  -1   2  32      259.33      187.73     62.02 o 
   0   2  32     1452.04     1124.51    169.53 o 
   1   2  32      125.90      143.85     57.81 o 
   2   2  32       43.74      173.05     51.94 o 
   3   2  32       13.30      140.05     60.55 o 
  -3   3  32       87.82       58.08     57.21 o 
  -2   3  32       24.69       30.09     52.82 o 
  -1   3  32      165.77      135.11     59.70 o 
   0   3  32       89.44       74.79     59.33 o 
   1   3  32      141.76      195.07     60.89 o 
   2   3  32      216.58      265.08     56.55 o 
   3   3  32     1383.29     1698.89    104.43 o 
  -3   4  32        0.66      -45.90     51.05 o 
  -2   4  32      801.40      713.98     87.09 o 
  -1   4  32      154.10       75.86     56.03 o 
   0   4  32      552.79      455.28     74.53 o 
   1   4  32      216.87      188.86     58.94 o 
   2   4  32       35.36      148.06     48.88 o 
   3   4  32      123.24      400.13     65.29 o 
  -3   5  32       62.22       22.72     55.28 o 
  -2   5  32      269.64      234.75     64.37 o 
  -1   5  32      123.78      157.23     61.37 o 
   0   5  32       66.84      164.04     42.91 o 
   1   5  32       20.86       50.61     53.23 o 
   2   5  32      662.44      682.16    106.56 o 
   3   5  32     1336.36     1659.75    103.70 o 
  -3   6  32      742.26      605.04     85.72 o 
  -2   6  32      166.61      114.53     61.52 o 
  -1   6  32      474.71      415.10     71.94 o 
   0   6  32      296.84      238.31     47.87 o 
   1   6  32      263.48      289.59     62.67 o 
   2   6  32       31.36      170.12     59.77 o 
   3   6  32      225.29      452.21     65.57 o 
  -3   7  32      118.34      -19.75     55.04 o 
  -2   7  32        0.16       -3.33     52.72 o 
  -1   7  32      127.04       72.65     56.61 o 
   0   7  32       96.33      115.29     40.02 o 
   1   7  32      283.44      354.42     63.21 o 
   2   7  32      372.26      398.61     61.58 o 
   3   7  32     1714.51     2106.03    148.92 o 
  -3   8  32       96.25      130.17     59.98 o 
  -2   8  32        9.20      -10.43     50.71 o 
  -1   8  32        4.67       48.06     39.40 o 
   0   8  32      128.86      159.71     41.91 o 
   1   8  32      115.43      203.73     41.58 o 
   2   8  32      108.99      257.97     71.91 o 
  -2   9  32      141.65      175.46     91.28 o 
  -1   9  32       33.90      105.69     53.06 o 
   0   9  32      318.37      367.11     73.04 o 
   1   9  32      409.92      522.66     66.58 o 
   2   9  32        9.43      284.56     78.91 o 
  -2  10  32      479.42      493.37    111.74 o 
  -1  10  32      218.78      289.65     63.40 o 
   0  10  32       61.00      150.11     52.84 o 
   1  10  32       60.63      145.17    103.81 o 
   2  10  32       60.88      309.63     83.22 o 
  -1  11  32      418.13      439.25    110.84 o 
   0  11  32        0.11       38.44     73.46 o 
   1  11  32        0.81        8.82     64.02 o 
  -3   1  33       36.61      -12.05     52.93 o 
  -2   1  33        2.19        8.29     53.20 o 
  -1   1  33       79.93      111.50     58.82 o 
   0   1  33       31.99       87.50     61.56 o 
   1   1  33       69.58      135.15     58.71 o 
   2   1  33      719.39      823.72     86.22 o 
   3   1  33       13.19      182.55     44.10 o 
  -3   2  33      358.84      239.41     71.62 o 
  -2   2  33       67.44       80.88    100.90 o 
  -1   2  33        0.08      -63.17     69.92 o 
   0   2  33     2726.30     1987.70    119.23 o 
   1   2  33      209.86      227.79     64.58 o 
   2   2  33       16.71      164.70     50.84 o 
   3   2  33     1556.11     1469.92     96.36 o 
  -3   3  33      130.15      101.46     58.76 o 
  -2   3  33      966.88      821.47     92.89 o 
  -1   3  33       21.40       -0.31     53.93 o 
   0   3  33        7.84       99.55     57.89 o 
   1   3  33       45.56      105.68     57.55 o 
   2   3  33       39.51      100.56     47.59 o 
   3   3  33       43.86      317.58     69.30 o 
  -3   4  33      163.25       71.65     55.73 o 
  -2   4  33       50.72      113.51     59.70 o 
  -1   4  33       56.31       47.47     56.72 o 
   0   4  33     1659.56     1213.99     97.24 o 
   1   4  33      358.23      416.89     69.73 o 
   2   4  33      104.36      200.87     51.68 o 
   3   4  33      173.06      413.51     77.34 o 
  -3   5  33      148.10      157.31     62.18 o 
  -2   5  33        0.01       -6.94     49.59 o 
  -1   5  33      113.16       93.55     56.59 o 
   0   5  33      138.00      142.23     42.08 o 
   1   5  33       39.94      198.45     57.47 o 
   2   5  33      125.83      212.71     51.55 o 
   3   5  33      207.84      378.09     81.54 o 
  -3   6  33       50.73        0.39     59.96 o 
  -2   6  33      188.13      147.70     62.58 o 
  -1   6  33        4.92        1.23     52.09 o 
   0   6  33      794.65      645.77     68.38 o 
   1   6  33       20.17      128.20     55.28 o 
   2   6  33      304.75      396.93     60.01 o 
  -2   7  33        3.27        7.85     53.39 o 
  -1   7  33      251.97      234.22     48.94 o 
   0   7  33      192.49      236.99     45.64 o 
   1   7  33        0.95      159.22     53.73 o 
   2   7  33      118.49      357.16     57.59 o 
  -2   8  33      309.69      241.98     68.40 o 
  -1   8  33      191.87      189.27     74.80 o 
   0   8  33      391.66      341.66     51.00 o 
   1   8  33      624.83      601.32     71.32 o 
   2   8  33     1545.42     1598.31    145.93 o 
  -2   9  33        0.05        8.43     90.59 o 
  -1   9  33       65.29       92.40     53.64 o 
   0   9  33       27.66       72.73     45.64 o 
   1   9  33        9.83      115.13    120.48 o 
   2   9  33      313.79      470.86    101.72 o 
  -1  10  33       47.75       69.20     56.15 o 
   0  10  33      267.70      392.31    120.43 o 
   1  10  33       23.07       38.37     64.06 o 
   0  11  33      134.87      199.85     88.08 o 
  -2   0  34      645.48      574.78    118.25 o 
  -1   0  34        1.54       75.96     86.68 o 
   0   0  34     3784.28     2682.27    187.64 o 
   1   0  34      755.37      577.00    115.40 o 
   2   0  34       71.25      161.54     73.38 o 
  -2   1  34       63.34       61.30     64.92 o 
  -1   1  34       38.88       22.85     56.04 o 
   0   1  34     1487.67     1207.49     99.51 o 
   1   1  34      166.06      263.67     65.40 o 
   2   1  34      134.93      208.47     56.39 o 
  -2   2  34      243.97      196.92     65.77 o 
  -1   2  34      266.05      222.31     67.05 o 
   0   2  34      971.40      801.86     89.67 o 
   1   2  34      263.91      375.94     70.83 o 
   2   2  34      588.72      568.94     75.47 o 
  -2   3  34      118.84       92.84     60.65 o 
  -1   3  34       90.38       39.79     58.86 o 
   0   3  34       18.67       37.67     55.63 o 
   1   3  34      102.02      106.98     57.14 o 
   2   3  34        5.68      104.95     50.84 o 
  -2   4  34      139.33      107.48     62.60 o 
  -1   4  34       59.67        7.52     54.65 o 
   0   4  34       58.15       92.21     41.60 o 
   1   4  34      151.93      133.06     56.90 o 
   2   4  34      353.99      397.53     66.10 o 
  -2   5  34       36.04       47.31     57.82 o 
  -1   5  34       26.00        3.83     52.10 o 
   0   5  34        8.07       33.92     36.75 o 
   1   5  34      231.64      271.24     63.22 o 
   2   5  34       16.35      215.47     54.69 o 
  -2   6  34       74.43       49.64     60.43 o 
  -1   6  34      743.40      537.20     80.69 o 
   0   6  34       34.23       95.90     40.73 o 
   1   6  34      240.31      276.65     63.55 o 
   2   6  34      179.99      305.26     64.21 o 
  -2   7  34      452.95      376.81     76.20 o 
  -1   7  34      103.75       65.03     42.27 o 
   0   7  34       10.37       54.84     37.20 o 
   1   7  34      496.87      470.71     69.16 o 
   2   7  34     1087.22     1237.27     87.92 o 
  -2   8  34       35.59       -9.01     56.62 o 
  -1   8  34        6.26       14.83     42.01 o 
   0   8  34       25.78       83.42     39.31 o 
   1   8  34      135.00      278.19     56.37 o 
  -1   9  34       28.68       38.21     56.95 o 
   0   9  34      237.32      370.30     64.91 o 
   1   9  34      247.55      293.95     89.38 o 
   0  10  34       33.49      123.49     58.42 o 
  -2   1  35      319.76      356.71     73.45 o 
  -1   1  35       25.14       32.51     58.76 o 
   0   1  35       85.89      137.93     62.61 o 
   1   1  35        0.18       89.76     56.61 o 
   2   1  35        0.06      172.77     59.15 o 
  -2   2  35       33.46       -3.91     56.20 o 
  -1   2  35       99.14       71.41     58.23 o 
   0   2  35      513.76      350.73     73.93 o 
   1   2  35       85.18      166.78     60.34 o 
   2   2  35      428.05      448.24     92.18 o 
  -2   3  35      151.03      145.88     64.79 o 
  -1   3  35      197.85      127.66     61.18 o 
   0   3  35       69.62       75.44     59.90 o 
   1   3  35        7.41       44.98     53.78 o 
   2   3  35      667.62      639.28     78.63 o 
  -2   4  35      124.76      117.13     62.25 o 
  -1   4  35        4.09       31.69     58.99 o 
   0   4  35       16.32       58.64     57.45 o 
   1   4  35      873.26      718.78     85.54 o 
   2   4  35      350.68      411.04     62.12 o 
  -2   5  35        1.39      -13.71     56.07 o 
  -1   5  35      316.18      226.78     68.55 o 
   0   5  35        3.16       42.62     36.75 o 
   1   5  35       43.36       97.54     53.79 o 
   2   5  35       51.71      263.83     66.20 o 
  -2   6  35       25.30       10.71     57.30 o 
  -1   6  35        0.09      -18.97     52.92 o 
   0   6  35       61.64       95.98     42.25 o 
   1   6  35      174.57      380.19     69.79 o 
   2   6  35       69.14      280.27     67.58 o 
  -1   7  35      262.27      273.21     54.96 o 
   0   7  35      192.54      213.97     49.01 o 
   1   7  35       31.55      139.48     86.56 o 
  -1   8  35       39.92      117.37     48.07 o 
   0   8  35       39.25      142.10     54.25 o 
   1   8  35      552.53      509.42    110.49 o 
   0   9  35        2.49       41.72     55.38 o 
  -2   0  36       42.95      -36.60     69.80 o 
  -1   0  36      105.66      126.34     89.85 o 
   0   0  36     1861.15     1401.95    151.60 o 
   1   0  36       56.56      178.36     84.99 o 
  -2   1  36       80.52       78.37     76.85 o 
  -1   1  36       67.85       50.03     56.88 o 
   0   1  36      815.85      517.39     80.50 o 
   1   1  36       63.25      193.79     57.30 o 
  -2   2  36       42.48      -42.63     62.30 o 
  -1   2  36       56.29       11.27     58.65 o 
   0   2  36      163.51      221.43     69.33 o 
   1   2  36     1426.48     1146.87    142.24 o 
  -2   3  36        0.10      -61.42     61.42 o 
  -1   3  36       44.62      106.80     62.54 o 
   0   3  36      148.41      115.71     61.73 o 
   1   3  36        2.69       98.99     55.24 o 
  -1   4  36       24.65       36.14     60.44 o 
   0   4  36        9.44       78.01     60.26 o 
   1   4  36      328.75      279.21     67.38 o 
  -1   5  36        2.00       25.89     59.29 o 
   0   5  36        0.55       84.15     59.80 o 
   1   5  36      188.62      240.50     64.24 o 
  -1   6  36      514.09      378.47     77.11 o 
   0   6  36       65.04       57.06     40.27 o 
  -1   7  36       11.01       74.58     48.95 o 
   0   7  36        7.80       61.93     41.95 o 
  -1   1  37       15.37       36.59     51.13 o 
   0   1  37       62.06      184.16     98.56 o 
   1   1  37        9.89      175.22     73.62 o 
  -1   2  37       37.21       61.43     57.60 o 
   0   2  37      293.95      212.24     66.75 o 
   1   2  37      436.76      424.69     91.84 o 
  -1   3  37      200.44      134.81     85.99 o 
   0   3  37      165.11      148.14     61.70 o 
   1   3  37       79.06      223.46     75.40 o 
  -1   4  37      155.18      173.25     79.24 o 
   0   4  37      175.30      263.16     87.01 o 
   1   4  37       54.55      229.39     78.46 o 
  -1   5  37      349.03      332.34     90.33 o 
   0   5  37       21.65      138.17     72.06 o 
                                                 
